# Supplementary material for: Mendelian randomization identifies proteins involved in neurodegenerative diseases
Source: Brain. 2025 Mar 3;148(7):2412–28. doi: 10.1093/brain/awaf018 (PMC12233555; doi:10.1093/brain/awaf018)
Supplement: awaf018_Supplementary_Data [file awaf018_supplementary_data.zip]

Archive with 2 entries (2 files):
- awaf018_Supplementary_Figures.pdf
- brain-2024-00441-File011.xlsx
