# Supplementary material for: Mendelian randomization identifies proteins involved in neurodegenerative diseases
Source: Brain. 2025 Mar 3;148(7):2412–28. doi: 10.1093/brain/awaf018 (PMC12233555; doi:10.1093/brain/awaf018)
Supplement: awaf018_Supplementary_Data [file awaf018_supplementary_data.zip › brain-2024-00441-File011.xlsx]

## Sheet: List of supplementary tables
Supplementary Tables
Table S1. Descriptive characteristics of the genome-wide association studies used in this study.
Table S2. Association of plasma proteins with Alzheimer’s Disease, Parkinson’s Disease, Amyotrophic Lateral Sclerosis, and Multiple Sclerosis using the lead cis pQTL in a two-sample Mendelian randomization framework.
Table S3. Sensitivity analysis for Alzheimer's disease using the genome-wide association study by Kunkle et al.
Table S4. Results of the bi-directional Mendelian randomization analysis.
Table S5. Results of the co-localisation analysis between plasma protein abundance and neurological diseases assuming a single causal variant.
Table S6. Association of plasma mRNA abundance with Alzheimer’s Disease, Parkinson’s Disease, Amyotrophic Lateral Sclerosis, and Multiple Sclerosis using the lead cis eQTL in a two-sample Mendelian randomization framework.
Table S7. Results of the co-localisation analysis between plasma mRNA abundance and neurological diseases assuming a single causal variant.
Table S8. Association of mRNA abundance in different brain regions and spinal cord with Alzheimer’s Disease, Parkinson’s Disease, Amyotrophic Lateral Sclerosis, and Multiple Sclerosis using the lead cis eQTL in a two-sample Mendelian randomization framework.
Table S9. Results of the co-localisation analysis between brain mRNA abundance and neurological diseases assuming a single causal variant.
Table S10. Association of plasma proteins with brain imaging traits using the lead cis pQTL in a two-sample Mendelian randomization framework.
Table S11. Results of the co-localisation analysis between plasma protein abundance and brain imaging traits assuming a single causal variant.
Table S12. Tissue, brain, and single-cell specificity and gene expression clusters for proteins associated with neurodegenerative diseases, based on data from the Human Protein Atlas
Table S13. Enrichment analysis for the proteins associated with Alzheimer's disease and Multiple sclerosis

## Sheet: Table S1
Table S1. Descriptive characteristics of the genome-wide association studies used in this study.
Trait	PMID	First author	Year	Sample size	N cases (if binary)	N controls (if binary)
Neurological diseases
Alzheimer's disease	35379992	Bellenguez C	2022	788989	111326	677663
Parkinson's disease	31701892	Nalls MA	2019	482730	33674	449056
Amyotrophic lateral sclerosis	34873335	van Rheenan W	2021	138086	27205	110881
Multiple sclerosis	31604244	IMSGC	2019	115803	47429	68374
Protein abundance
Olink platform	37794186	Sun B	2023	35571
SomaScan platform	34857953	Ferkingstad E	2021	35559
mRNA abundance
Plasma	34475573	Võsa U	2021	31684
Cerebral cortex	36823318	de Klein N	2023	2683
Cerebellum	36823318	de Klein N	2023	492
Basal ganglia	36823318	de Klein N	2023	208
Hippocampus	36823318	de Klein N	2023	168
Spinal cord	36823318	de Klein N	2023	108
Brain imaging traits
Cortical thickness	32193296	Grasby KL	2020	51665
Cortical surface	32193296	Grasby KL	2020	51665
Intracranial volume	27694991	Adams HHH	2016	32438
Nucleus accumbens volume	31636452	Satizabal CL	2019	38851
Amygdala volume	31636452	Satizabal CL	2019	38851
Brainstem volume	31636452	Satizabal CL	2019	38851
Caudate nucleus volume	31636452	Satizabal CL	2019	38851
Globus pallidus volume	31636452	Satizabal CL	2019	38851
Putamen volume	31636452	Satizabal CL	2019	38851
Thalamus volume	31636452	Satizabal CL	2019	38851
Hippocampus volume	28098162	Hibar DP	2017	33536
White matter hyperintensities	32358547	Persyn E	2020	42310

## Sheet: Table S2
Table S2. Association of plasma proteins with Alzheimer’s Disease, Parkinson’s Disease, Amyotrophic Lateral Sclerosis, and Multiple Sclerosis using the lead cis pQTL in a two-sample Mendelian randomization framework.
Outcome	Platform	Assay ID	UniProt ID	Protein	rsID	Genetic position	Effect allele	Other allele	Effect allele frequency	Beta	SE	P	FDR
Alzheimer's disease	Olink	OID30727	P02649	APOE	rs8106813	19:44928401	G	A	0.493728	-0.501847	0.0294302	3.37294e-65	1.50444e-61
Alzheimer's disease	Olink	OID30749	P02654	APOC1	rs8106813	19:44928401	G	A	0.493629	-0.523438	0.0306964	3.37294e-65	1.50444e-61
Alzheimer's disease	Olink	OID20222	Q92692	NECTIN2	rs440277	19:44857967	G	A	0.689589	0.720143	0.0513218	9.94301e-45	3.32619e-41
Alzheimer's disease	Olink	OID21076	P50895	BCAM	rs28399654	19:44813331	G	A	0.966812	0.500335	0.0412616	7.69851e-34	1.7169e-30
Alzheimer's disease	Olink	OID30697	P17927	CR1	rs679515	1:207577223	T	C	0.174456	0.230536	0.0192731	5.65052e-33	9.45121e-30
Alzheimer's disease	Olink	OID20731	Q9NZC2	TREM2	rs143332484	6:41161469	C	T	0.990074	-0.22564	0.0253559	5.63845e-19	6.28734e-16
Alzheimer's disease	Olink	OID20197	Q9UKJ0	PILRB	rs1859788	7:100374211	G	A	0.681234	0.0656753	0.0076752	1.16025e-17	1.03502e-14
Alzheimer's disease	Olink	OID21129	Q9UKJ1	PILRA	rs1859788	7:100374211	G	A	0.680922	0.0752684	0.00879631	1.16025e-17	1.03502e-14
Alzheimer's disease	Olink	OID20177	Q9Y5K6	CD2AP	rs1385742	6:47627419	A	T	0.355428	0.218524	0.0301171	3.99254e-13	2.42837e-10
Alzheimer's disease	Olink	OID21159	P28799	GRN	rs5848	17:44352876	C	T	0.725536	-0.258076	0.0367538	2.19123e-12	1.17284e-09
Alzheimer's disease	Olink	OID20677	P21709	EPHA1	rs75045569	7:143412115	G	T	0.182667	-0.285435	0.0428545	2.72804e-11	1.30371e-08
Alzheimer's disease	Olink	OID21011	P15151	PVR	rs2301274	19:44643102	T	C	0.759391	0.0854528	0.0130977	6.83327e-11	3.04787e-08
Alzheimer's disease	Olink	OID30696	P12821	ACE	rs4362	17:63496400	T	C	0.517967	-0.119157	0.0182975	7.40604e-11	3.19678e-08
Alzheimer's disease	Olink	OID20763	Q16651	PRSS8	rs889555	16:31111250	T	C	0.282237	-0.482894	0.0791773	1.068e-09	4.20321e-07
Alzheimer's disease	Olink	OID20377	P08174	CD55	rs1583090	1:207262438	T	C	0.776919	-0.116017	0.0195073	2.72488e-09	1.01282e-06
Alzheimer's disease	Olink	OID20119	P34913	EPHX2	rs4149252	8:27538594	T	G	0.15837	0.451842	0.0833346	5.89298e-08	1.79214e-05
Alzheimer's disease	Olink	OID31440	A6NM11	LRRC37A2	rs62057151	17:45826476	T	C	0.232554	-0.0438494	0.00869815	4.62532e-07	0.000134547
Alzheimer's disease	Olink	OID30541	Q8WV28	BLNK	rs55769428	10:96246079	A	C	0.961919	0.721727	0.146622	8.55004e-07	0.000220016
Alzheimer's disease	Olink	OID21120	Q5T2D2	TREML2	rs11759347	6:41199359	A	C	0.238371	0.148626	0.0309637	1.58666e-06	0.000393168
Alzheimer's disease	Olink	OID21468	P35475	IDUA	rs3796622	4:989272	C	T	0.639846	0.0749043	0.0156434	1.68254e-06	0.000409347
Alzheimer's disease	Olink	OID20809	Q6ZMJ4	IL34	rs4985556	16:70660097	C	A	0.878321	-0.0542752	0.0119574	5.65049e-06	0.00126015
Alzheimer's disease	Olink	OID31443	Q7Z692	CEACAM19	rs62119322	19:44671797	C	G	0.0293929	-0.221156	0.0489497	6.24168e-06	0.00131956
Alzheimer's disease	Olink	OID30731	P09871	C1S	rs12146727	12:7063032	G	A	0.864995	0.0817299	0.0181123	6.40992e-06	0.00131956
Alzheimer's disease	Olink	OID31093	Q2L4Q9	PRSS53	rs4468641	16:31085555	C	A	0.385149	-0.0423686	0.00949056	8.03363e-06	0.00162876
Alzheimer's disease	Olink	OID30753	P00736	C1R	rs10849546	12:7068900	G	A	0.864724	0.118218	0.0265611	8.55432e-06	0.00170844
Alzheimer's disease	Olink	OID21289	Q6UXD5	SEZ6L2	rs113443718	16:29880863	A	G	0.308319	-0.244918	0.055523	1.02842e-05	0.00198432
Alzheimer's disease	Olink	OID30653	Q92619	ARHGAP45	rs34593562	19:1083557	A	G	0.550607	-0.544847	0.123574	1.03805e-05	0.00198432
Alzheimer's disease	Olink	OID20304	P78324	SIRPA	rs6136377	20:1915642	A	G	0.617938	0.0303079	0.00696921	1.36861e-05	0.00247478
Alzheimer's disease	Olink	OID21472	P20138	CD33	rs2455069	19:51225385	G	A	0.427178	0.032026	0.00747556	1.83488e-05	0.00318864
Alzheimer's disease	Olink	OID21390	Q9Y336	SIGLEC9	rs2075803	19:51125272	A	G	0.446871	0.0628113	0.0153539	4.29686e-05	0.00668561
Alzheimer's disease	Olink	OID31022	O43432	EIF4G3	rs146656065	1:20963460	T	TTTAG	0.541737	0.470363	0.115846	4.90221e-05	0.00753982
Alzheimer's disease	Olink	OID20324	O75023	LILRB5	rs12975366	19:54255498	T	C	0.604796	-0.0296954	0.00767693	0.000109672	0.0149748
Alzheimer's disease	Olink	OID21205	Q05516	ZBTB16	rs73000929	11:114082900	A	G	0.0372261	0.107875	0.0282892	0.000137136	0.0174121
Alzheimer's disease	Olink	OID30779	P08697	SERPINF2	rs11078597	17:1715069	T	C	0.811929	-0.193321	0.0507467	0.000139235	0.0174121
Alzheimer's disease	Olink	OID20061	Q16619	CTF1	rs11150601	16:30966478	A	G	0.627603	0.598522	0.158487	0.000159066	0.0191754
Alzheimer's disease	Olink	OID30624	P50502	ST13	rs1005402	22:40895726	T	C	0.466613	0.565794	0.15026	0.000166261	0.0197049
Alzheimer's disease	Olink	OID21070	P05067	APP	rs8131895	21:26131210	C	A	0.345883	-0.438516	0.118221	0.000207831	0.0229834
Alzheimer's disease	Olink	OID30780	P02774	GC	rs1352846	4:71752058	G	A	0.2923	0.0275347	0.00748677	0.000235275	0.0251741
Alzheimer's disease	Olink	OID31072	Q6PKH6	DHRS4L2	rs146691898	14:24008733	A	G	0.947735	-0.105146	0.0287041	0.00024918	0.026049
Alzheimer's disease	Olink	OID30585	P22303	ACHE	rs6976053	7:100914499	T	C	0.470621	-0.0941983	0.0258646	0.000270554	0.0274264
Alzheimer's disease	Olink	OID21455	P51858	HDGF	rs3806417	1:156741831	A	C	0.334645	0.0268684	0.0075022	0.000341764	0.0329705
Alzheimer's disease	Olink	OID31483	Q14246	ADGRE1	rs59055395	19:6873511	C	T	0.112525	0.120776	0.0337993	0.000352466	0.0334492
Alzheimer's disease	Olink	OID21307	P08473	MME	rs79837905	3:155067802	A	G	0.920079	0.517433	0.147571	0.000454333	0.0400634
Alzheimer's disease	Olink	OID31008	O95467	GNAS	rs6026450	20:58697666	G	A	0.632033	-0.395281	0.112748	0.000455096	0.0400634
Alzheimer's disease	Olink	OID20185	Q86VZ4	LRP11	rs2342858	6:149805967	T	C	0.3545	-0.0477872	0.014055	0.000673859	0.0521208
Alzheimer's disease	Olink	OID31439	Q9Y3L3	SH3BP1	rs12710562	22:37633716	G	A	0.182679	0.132531	0.0391994	0.000722351	0.0546089
Alzheimer's disease	Olink	OID20801	P22676	CALB2	rs4788529	16:71125210	T	C	0.71607	-0.461771	0.136929	0.000745323	0.056029
Alzheimer's disease	Olink	OID21137	Q8TDQ0	HAVCR2	rs147827860	5:157106719	G	A	0.997521	-0.102099	0.0304432	0.000797238	0.0581246
Alzheimer's disease	Olink	OID21193	Q6BAA4	FCRLB	rs61801180	1:161718974	C	G	0.0614433	0.0429811	0.0128357	0.000812293	0.0581246
Alzheimer's disease	Olink	OID21162	Q6NXT1	ANKRD54	rs35496925	22:38028600	G	A	0.0593553	-0.437444	0.131373	0.000869124	0.0608887
Alzheimer's disease	Olink	OID30202	Q8WXC3	PYDC1	rs4561481	16:31248232	A	G	0.67413	0.0951624	0.0287776	0.000943621	0.0625396
Alzheimer's disease	Olink	OID30311	Q8N4F0	BPIFB2	rs2377736	20:32994638	C	T	0.402679	-0.104047	0.0316663	0.00101724	0.0651278
Alzheimer's disease	Olink	OID30781	P05160	F13B	rs12134960	1:197040378	G	C	0.840898	-0.0641002	0.0196956	0.00113574	0.0710127
Alzheimer's disease	Olink	OID21207	P07332	FES	rs1894401	15:90885812	A	G	0.523034	0.195471	0.0608968	0.00132792	0.0782771
Alzheimer's disease	Olink	OID20537	Q96LC7	SIGLEC10	rs148783636	19:51407725	T	C	0.980292	0.0632992	0.0202963	0.0018162	0.0964388
Alzheimer's disease	Olink	OID20646	Q9Y6Q6	TNFRSF11A	rs113339733	18:62351096	G	A	0.807327	-0.0538534	0.0173937	0.00196049	0.102075
Alzheimer's disease	Olink	OID31291	Q68DV7	RNF43	rs34523089	17:58358748	T	C	0.157432	0.238099	0.0788881	0.00254296	0.122843
Alzheimer's disease	Olink	OID20147	P40189	IL6ST	rs11739016	5:55967545	T	C	0.118811	0.14212	0.047118	0.00255914	0.123019
Alzheimer's disease	Olink	OID31082	P26718	KLRK1	rs144019353	12:10377577	ACTAAT	A	0.284527	-0.05141	0.0170741	0.00260398	0.123874
Alzheimer's disease	Olink	OID20583	P50995	ANXA11	rs2784773	10:80160044	C	T	0.644151	0.384803	0.128268	0.0026998	0.125003
Alzheimer's disease	Olink	OID20179	P27352	CBLIF	rs543471514	11:59836223	A	G	0.996317	-0.267694	0.0898694	0.00289476	0.13042
Alzheimer's disease	Olink	OID21514	P09958	FURIN	rs2071410	15:90877710	G	C	0.325848	-0.133784	0.0452808	0.0031313	0.138439
Alzheimer's disease	Olink	OID20311	P46531	NOTCH1	rs182330532	9:136506782	A	G	0.00118803	-0.448455	0.152601	0.00329547	0.143171
Alzheimer's disease	Olink	OID31445	Q15599	SLC9A3R2	rs3211995	16:2039005	G	A	0.840633	-0.219934	0.0753477	0.00351248	0.1494
Alzheimer's disease	Olink	OID21269	P09110	ACAA1	rs156265	3:38129319	C	G	0.855684	0.270622	0.0934005	0.00376227	0.15586
Alzheimer's disease	Olink	OID20242	P54760	EPHB4	rs314361	7:100815383	G	A	0.520392	-0.151587	0.0524724	0.00386606	0.158686
Alzheimer's disease	Olink	OID20363	P30530	AXL	rs66841352	19:41233275	G	C	0.59737	0.153889	0.0534019	0.0039551	0.161351
Alzheimer's disease	Olink	OID21152	Q8N149	LILRA2	rs28469702	19:54594262	A	G	0.909432	-0.0399649	0.0139008	0.00404027	0.16284
Alzheimer's disease	Olink	OID20297	Q14162	SCARF1	rs2272011	17:1638896	G	A	0.408918	-0.0628755	0.0219272	0.00413768	0.164463
Alzheimer's disease	Olink	OID20700	P18510	IL1RN	rs55709272	2:113109711	T	C	0.560995	0.109758	0.0384623	0.0043219	0.167412
Alzheimer's disease	Olink	OID20861	P39905	GDNF	rs62360373	5:37820639	G	A	0.904808	0.103801	0.0363813	0.00432886	0.167412
Alzheimer's disease	Olink	OID30211	P23327	HRC	rs148966785	19:49154976	G	A	0.991708	-0.231446	0.0817559	0.00464121	0.175932
Alzheimer's disease	Olink	OID31049	Q9BXI9	C1QTNF6	rs5750394	22:37193388	C	T	0.763486	0.384402	0.137084	0.00504535	0.18215
Alzheimer's disease	Olink	OID21517	O60259	KLK8	rs74705037	19:51001552	A	G	0.045538	0.0645818	0.0231125	0.00520221	0.185534
Alzheimer's disease	Olink	OID20408	P41222	PTGDS	rs7040970	9:136964561	C	T	0.528771	0.116025	0.0415459	0.00522729	0.185534
Alzheimer's disease	Olink	OID30720	P36980	CFHR2	rs4085749	1:196951018	C	T	0.772888	-0.025354	0.0091583	0.00563286	0.191303
Alzheimer's disease	Olink	OID31306	Q96F10	SAT2	rs13894	17:7626584	G	A	0.927284	0.0435923	0.01578	0.00573606	0.194314
Alzheimer's disease	Olink	OID21071	P11215	ITGAM	rs11150613	16:31346489	T	C	0.676047	0.148512	0.0537822	0.00575605	0.194499
Alzheimer's disease	Olink	OID20359	P24821	TNC	rs7021057	9:115135714	T	C	0.706495	-0.0995955	0.0364774	0.00632696	0.206995
Alzheimer's disease	Olink	OID21058	Q6ZMJ2	SCARA5	rs2726951	8:27948266	C	T	0.731388	-0.0749985	0.0275686	0.00651971	0.210725
Alzheimer's disease	Olink	OID30532	Q15399	TLR1	rs5743618	4:38797027	A	C	0.22438	0.0491214	0.0180974	0.00664189	0.213055
Alzheimer's disease	Olink	OID21288	P34949	MPI	rs4886632	15:74881584	T	G	0.576289	0.110683	0.041068	0.00703629	0.218451
Alzheimer's disease	Olink	OID30758	Q92496	CFHR4	rs10922147	1:196908559	C	G	0.763321	-0.0322713	0.01207	0.00750231	0.228155
Alzheimer's disease	Olink	OID21134	Q08431	MFGE8	rs34239095	15:88912537	G	C	0.281607	0.0650867	0.024374	0.00757768	0.229405
Alzheimer's disease	Olink	OID20272	Q9Y275	TNFSF13B	rs374039502	13:108308037	A	T	0.0205777	-0.0982496	0.0368604	0.00768843	0.232232
Alzheimer's disease	Olink	OID20628	Q9BZW8	CD244	rs115868021	1:160841584	C	G	0.994302	-0.0721389	0.0272658	0.0081507	0.238036
Alzheimer's disease	Olink	OID20744	O43598	DNPH1	rs77321231	6:43232465	C	T	0.895742	0.0792909	0.0299785	0.00817084	0.238036
Alzheimer's disease	Olink	OID20367	Q9BXJ1	C1QTNF1	rs116539064	17:79022318	T	C	0.0972553	-0.0916814	0.0346631	0.00817084	0.238036
Alzheimer's disease	Olink	OID20775	P54317	PNLIPRP2	rs4751995	10:116638373	G	A	0.518767	-0.0188423	0.00713191	0.00824241	0.238211
Alzheimer's disease	Olink	OID20251	Q99988	GDF15	rs1054221	19:18389048	C	T	0.14593	0.0839676	0.0319026	0.00848839	0.243258
Alzheimer's disease	Olink	OID30657	P32321	DCTD	rs112101547	4:183033587	A	G	0.357443	0.419757	0.161445	0.00932238	0.253802
Alzheimer's disease	Olink	OID30608	Q6P5S2	C6orf58	rs1550942	6:127566650	A	G	0.493874	-0.0572767	0.0220502	0.00938884	0.253802
Alzheimer's disease	Olink	OID30401	Q8WWQ8	STAB2	rs115840458	12:103640270	G	A	0.0672065	-0.0534771	0.0206162	0.00948832	0.255459
Alzheimer's disease	Olink	OID30523	O95835	LATS1	rs11155675	6:149742883	T	C	0.66335	0.344747	0.132952	0.00951363	0.255626
Alzheimer's disease	Olink	OID30488	Q8NHP1	AKR7L	rs59622577	1:19282519	C	T	0.902627	-0.119383	0.0464269	0.010128	0.26545
Alzheimer's disease	Olink	OID21333	Q8N386	LRRC25	rs5827412	19:18402007	TAGAAAAAAA	T	0.589486	-0.0698316	0.0274023	0.0108222	0.274064
Alzheimer's disease	Olink	OID20707	P55145	MANF	rs11721253	3:51513203	G	A	0.86477	-0.306495	0.121173	0.0114254	0.284169
Alzheimer's disease	Olink	OID20260	P48960	ADGRE5	rs139113505	19:14388804	C	T	0.983052	0.118013	0.0467017	0.0115059	0.285112
Alzheimer's disease	Olink	OID20959	Q8WV92	MITD1	rs13009147	2:99187535	T	G	0.34759	-0.287665	0.114005	0.0116274	0.28759
Alzheimer's disease	Olink	OID31103	O60235	TMPRSS11D	rs114006170	4:67839098	C	T	0.964404	0.155863	0.0619941	0.0119319	0.289766
Alzheimer's disease	Olink	OID30893	Q93015	NAA80	rs201512291	3:50297031	G	A	0.993518	-0.198221	0.078871	0.0119632	0.289799
Alzheimer's disease	Olink	OID20930	Q9HD42	CHMP1A	rs460879	16:89646481	C	T	0.572944	-0.216614	0.0862251	0.0119983	0.289799
Alzheimer's disease	Olink	OID20217	P09601	HMOX1	rs2071747	22:35381192	G	C	0.9416	-0.296698	0.118291	0.0121349	0.290999
Alzheimer's disease	Olink	OID31141	O75146	HIP1R	rs11060064	12:122801931	C	T	0.967544	0.229104	0.0918086	0.0125796	0.296426
Alzheimer's disease	Olink	OID21170	O14662	STX16	rs218476	20:58662614	A	G	0.379576	0.342079	0.137155	0.0126271	0.296426
Alzheimer's disease	Olink	OID20247	P00750	PLAT	rs2020921	8:42187447	G	A	0.974807	-0.25174	0.101623	0.013242	0.304759
Alzheimer's disease	Olink	OID30701	Q13790	APOF	rs2020854	12:56349583	T	C	0.930337	-0.115509	0.0466589	0.0133009	0.304759
Alzheimer's disease	Olink	OID21150	P17538	CTRB1	rs8051363	16:75221319	G	A	0.714502	-0.0392232	0.0160379	0.014459	0.317695
Alzheimer's disease	Olink	OID30375	P13667	PDIA4	rs6953222	7:149030528	G	T	0.825585	-0.226105	0.0924974	0.0145075	0.318238
Alzheimer's disease	Olink	OID20277	P32942	ICAM3	rs28378712	19:10346796	G	T	0.312787	0.0710337	0.0292307	0.0150943	0.327813
Alzheimer's disease	Olink	OID20664	Q9H4D0	CLSTN2	rs41265459	3:140448648	A	T	0.00668155	0.0591781	0.0243984	0.0152876	0.32888
Alzheimer's disease	Olink	OID21507	Q14512	FGFBP1	rs9968276	4:15947928	G	A	0.797632	-0.201461	0.0833918	0.0156989	0.334318
Alzheimer's disease	Olink	OID21380	Q13421	MSLN	rs2235503	16:760593	A	C	0.193005	-0.0339694	0.0140654	0.0157311	0.334318
Alzheimer's disease	Olink	OID30537	P20701	ITGAL	rs12598978	16:30471219	T	G	0.48438	-0.126666	0.0524578	0.015751	0.334318
Alzheimer's disease	Olink	OID30679	P07307	ASGR2	rs2304978	17:7108760	T	C	0.289819	-0.0673962	0.0280048	0.0161021	0.334318
Alzheimer's disease	Olink	OID30613	O75190	DNAJB6	rs12668458	7:157352780	C	T	0.458314	-0.105238	0.04398	0.0167177	0.340016
Alzheimer's disease	Olink	OID20121	Q9Y4X3	CCL27	rs2070074	9:34649445	A	G	0.903007	0.101954	0.0427353	0.017046	0.344834
Alzheimer's disease	Olink	OID31371	Q96IQ7	VSIG2	rs11219769	11:124750251	T	G	0.255934	-0.104634	0.0441058	0.0176758	0.354677
Alzheimer's disease	Olink	OID21147	Q99727	TIMP4	rs184262	3:12093240	G	A	0.828066	0.0585878	0.0248216	0.0182572	0.362462
Alzheimer's disease	Olink	OID20433	O95379	TNFAIP8	rs1035376	5:119312555	A	G	0.882454	0.242099	0.102709	0.0184162	0.363461
Alzheimer's disease	Olink	OID30290	Q9BVM4	GGACT	rs9585455	13:100549098	A	G	0.486214	-0.0427249	0.0182143	0.0189925	0.368316
Alzheimer's disease	Olink	OID21527	P26842	CD27	rs25680	12:6445462	A	G	0.23946	-0.0773095	0.0330353	0.0192731	0.371303
Alzheimer's disease	Olink	OID20974	O60242	ADGRB3	rs3798969	6:68961693	A	G	0.376503	0.0208211	0.00892332	0.0196307	0.371379
Alzheimer's disease	Olink	OID31155	Q00722	PLCB2	rs4924450	15:40305028	G	A	0.294287	-0.140117	0.060237	0.0200139	0.376661
Alzheimer's disease	Olink	OID20396	P19320	VCAM1	rs139561173	1:100679634	A	C	0.78869	0.229784	0.09916	0.020487	0.380698
Alzheimer's disease	Olink	OID30683	P08294	SOD3	rs1799895	4:24800212	G	C	0.0119215	-0.0406808	0.0175588	0.0205129	0.380698
Alzheimer's disease	Olink	OID20901	P52943	CRIP2	rs80324969	14:105451479	C	G	0.171047	0.149959	0.0648912	0.020837	0.38228
Alzheimer's disease	Olink	OID20346	Q13508	ART3	rs4859610	4:76079288	A	G	0.229225	-0.0780618	0.0339092	0.0213305	0.383118
Alzheimer's disease	Olink	OID21255	P42331	ARHGAP25	rs13413887	2:68769536	G	A	0.758171	-0.208987	0.0907819	0.0213305	0.383118
Alzheimer's disease	Olink	OID21008	P22223	CDH3	rs138190335	16:68685216	C	T	0.00391614	0.246718	0.107464	0.0216857	0.384438
Alzheimer's disease	Olink	OID20326	P19957	PI3	rs35770435	20:45160163	T	C	0.180422	-0.0683097	0.0297615	0.0217195	0.384438
Alzheimer's disease	Olink	OID20139	P21549	AGXT	rs55649245	2:240854128	G	A	0.689989	0.0709126	0.0309374	0.0218979	0.38504
Alzheimer's disease	Olink	OID21404	P30041	PRDX6	rs33951697	1:173489187	T	C	0.184895	-0.136821	0.0597873	0.0221107	0.387255
Alzheimer's disease	Olink	OID21006	O94779	CNTN5	rs898776	11:99218310	G	A	0.07784	-0.0453403	0.0198285	0.0222178	0.387701
Alzheimer's disease	Olink	OID20394	Q9NZK5	ADA2	rs737963	22:17228881	C	T	0.61157	0.0981838	0.0430461	0.0225544	0.388919
Alzheimer's disease	Olink	OID30775	O43866	CD5L	rs2765501	1:157834858	A	G	0.401454	0.0956641	0.0420722	0.0229774	0.3928
Alzheimer's disease	Olink	OID20762	P09341	CXCL1	rs3097411	4:73872737	G	C	0.235662	-0.0320392	0.0140913	0.022985	0.3928
Alzheimer's disease	Olink	OID21317	Q8N129	CNPY4	rs7457787	7:100180246	A	C	0.884464	-0.104045	0.0458692	0.0233114	0.395345
Alzheimer's disease	Olink	OID21483	P29017	CD1C	rs115248892	1:158292829	G	T	0.997339	0.119915	0.0528781	0.0233443	0.395345
Alzheimer's disease	Olink	OID20789	Q13232	NME3	rs749285440	16:1718075	A	G	0.00135318	-0.105565	0.0465573	0.0233647	0.395345
Alzheimer's disease	Olink	OID20660	P43234	CTSO	rs2334114	4:155935041	C	A	0.786693	-0.104874	0.0462545	0.0233703	0.395345
Alzheimer's disease	Olink	OID31094	Q5VV43	KIAA0319	rs3181238	6:24654215	T	C	0.639816	-0.0624025	0.0276261	0.0238944	0.398462
Alzheimer's disease	Olink	OID20452	P19801	AOC1	rs1049742	7:150857465	T	C	0.0810059	-0.0707001	0.03131	0.0239416	0.398462
Alzheimer's disease	Olink	OID20579	Q16698	DECR1	rs189045259	8:90039325	G	A	0.995451	-0.156436	0.0693521	0.0240911	0.398471
Alzheimer's disease	Olink	OID21330	O00451	GFRA2	rs1480999	8:21616577	A	G	0.562143	-0.0606084	0.0269011	0.0242584	0.399313
Alzheimer's disease	Olink	OID20760	Q9UII2	ATP5IF1	rs510379	1:28208722	C	T	0.359785	-0.17127	0.0762195	0.0246363	0.402574
Alzheimer's disease	Olink	OID21328	Q8IX05	CD302	rs2556106	2:159798013	G	T	0.127288	0.0655719	0.0293285	0.0253667	0.407185
Alzheimer's disease	Olink	OID20172	Q96LA6	FCRL1	rs4971154	1:157802090	C	T	0.49691	-0.0506203	0.0226533	0.0254457	0.407185
Alzheimer's disease	Olink	OID30760	P03952	KLKB1	rs4253306	4:186252876	G	T	0.899553	-0.0532022	0.0238431	0.0256584	0.408901
Alzheimer's disease	Olink	OID30623	Q9P2T1	GMPR2	rs199867463	14:24237061	T	C	0.998346	0.173968	0.0780072	0.0257373	0.409298
Alzheimer's disease	Olink	OID31348	O75843	AP1G2	rs28403575	14:23556131	C	T	0.911512	-0.171309	0.0770629	0.0262176	0.414189
Alzheimer's disease	Olink	OID31375	Q9BU02	THTPA	rs28403575	14:23556131	C	T	0.911526	-0.043888	0.0197429	0.0262176	0.414189
Alzheimer's disease	Olink	OID20186	Q13275	SEMA3F	rs13100903	3:50137139	C	T	0.644374	0.142722	0.0642621	0.0263557	0.415389
Alzheimer's disease	Olink	OID30765	Q08380	LGALS3BP	rs111526614	17:78966679	C	T	0.981715	0.147879	0.0666497	0.0265037	0.416664
Alzheimer's disease	Olink	OID30596	Q9H939	PSTPIP2	rs72642431	18:45991283	T	C	0.868216	-0.118507	0.053505	0.0267686	0.41773
Alzheimer's disease	Olink	OID20190	Q9Y286	SIGLEC7	rs140185670	19:51142883	G	C	0.931847	0.0647668	0.0294681	0.027959	0.424653
Alzheimer's disease	Olink	OID20309	P20160	AZU1	rs372854624	19:831815	GT	G	0.988827	-0.0828355	0.0378384	0.0285831	0.430225
Alzheimer's disease	Olink	OID30208	P20645	M6PR	rs4883201	12:8929985	A	G	0.895966	0.104555	0.0478168	0.0287741	0.431249
Alzheimer's disease	Olink	OID20182	Q8WTU2	SSC4D	rs12540573	7:76409696	C	A	0.0615312	0.0531073	0.0242984	0.0288428	0.431706
Alzheimer's disease	Olink	OID21352	P23515	OMG	rs72813607	17:31134507	G	A	0.859753	-0.214088	0.0982569	0.0293419	0.43512
Alzheimer's disease	Olink	OID20918	O00559	EBAG9	rs2022934	8:109555545	G	A	0.614264	0.266974	0.122546	0.0293635	0.43512
Alzheimer's disease	Olink	OID30750	P01009	SERPINA1	rs17580	14:94380925	T	A	0.950402	-0.108717	0.0499511	0.0295201	0.436473
Alzheimer's disease	Olink	OID20130	P31949	S100A11	rs3122301	1:152038249	A	T	0.0423231	0.137279	0.0631238	0.0296483	0.437402
Alzheimer's disease	Olink	OID30519	O60447	EVI5	rs11808092	1:92607671	C	A	0.744671	-0.137764	0.0633714	0.0297117	0.437448
Alzheimer's disease	Olink	OID20327	Q9HD89	RETN	rs3219175	19:7668969	A	G	0.00760298	-0.0750462	0.0346068	0.0301177	0.438996
Alzheimer's disease	Olink	OID30953	P43146	DCC	rs9807459	18:51955366	A	G	0.306941	-0.0782942	0.0361046	0.0301177	0.438996
Alzheimer's disease	Olink	OID21103	P14780	MMP9	rs17576	20:46011586	G	A	0.351364	0.125415	0.0578839	0.0302603	0.440123
Alzheimer's disease	Olink	OID21109	O43278	SPINT1	rs17658212	15:40853721	C	T	0.940149	-0.0535641	0.0248585	0.0311805	0.444533
Alzheimer's disease	Olink	OID20336	Q13867	BLMH	rs1050565	17:30249058	C	T	0.331857	-0.0319544	0.0148545	0.0314634	0.446554
Alzheimer's disease	Olink	OID30263	P07355	ANXA2	rs8033800	15:60396980	T	A	0.398374	-0.039461	0.0184296	0.0322598	0.452009
Alzheimer's disease	Olink	OID30330	Q9P2J2	IGSF9	rs3747617	1:159943109	C	T	0.946674	-0.0808671	0.0378216	0.0325069	0.452372
Alzheimer's disease	Olink	OID21358	O00592	PODXL	rs3212298	7:131508980	C	T	0.956118	0.0764933	0.035879	0.0330085	0.455817
Alzheimer's disease	Olink	OID30647	Q15276	RABEP1	rs1602914	17:5286813	T	C	0.476368	0.245271	0.115505	0.0337156	0.460083
Alzheimer's disease	Olink	OID20633	Q14005	IL16	rs17875523	15:81304211	C	T	0.909674	-0.0318598	0.0151024	0.0348938	0.465517
Alzheimer's disease	Olink	OID20888	Q86Z14	KLB	rs13103023	4:39455997	G	A	0.672387	0.0240278	0.0114231	0.0354266	0.469815
Alzheimer's disease	Olink	OID20891	P42892	ECE1	rs181637959	1:21219540	A	T	0.993604	0.119504	0.0569806	0.0359697	0.473829
Alzheimer's disease	Olink	OID30889	Q8IY33	MICALL2	rs2289035	7:1498978	A	G	0.397817	0.252452	0.120423	0.036048	0.473829
Alzheimer's disease	Olink	OID20380	P15529	CD46	rs1970530	1:207750721	G	A	0.405268	0.195697	0.0933496	0.036048	0.473829
Alzheimer's disease	Olink	OID20438	Q6UXK5	LRRN1	rs9839475	3:3766094	A	G	0.348507	-0.0219436	0.0104787	0.0362495	0.475478
Alzheimer's disease	Olink	OID20539	Q6ZMH5	SLC39A5	rs147572362	12:56231330	T	C	0.992513	0.164472	0.0786419	0.0364915	0.476384
Alzheimer's disease	Olink	OID21430	P10145	CXCL8	rs74468557	4:73725686	G	A	0.94561	0.207463	0.0992938	0.036673	0.476799
Alzheimer's disease	Olink	OID30516	Q15465	SHH	rs10225434	7:156380639	T	C	0.581332	-0.301431	0.144546	0.0370361	0.478359
Alzheimer's disease	Olink	OID20508	Q06520	SULT2A1	rs212100	19:47873738	C	T	0.835737	0.0656597	0.0315061	0.0371571	0.478997
Alzheimer's disease	Olink	OID31468	Q02750	MAP2K1	rs77428206	15:66484142	A	C	0.0960566	0.342141	0.164648	0.0377081	0.483207
Alzheimer's disease	Olink	OID31127	Q4ZHG4	FNDC1	rs73588939	6:159527088	A	G	0.733294	0.0450769	0.021721	0.0379616	0.484365
Alzheimer's disease	Olink	OID21415	Q9BXY4	RSPO3	rs1936800	6:127114919	T	C	0.527176	0.106889	0.0515359	0.0380724	0.484726
Alzheimer's disease	Olink	OID30514	Q5JS54	PSMG4	rs5873871	6:3263148	TG	T	0.169252	0.116626	0.0562488	0.0381356	0.485069
Alzheimer's disease	Olink	OID21361	Q13576	IQGAP2	rs2909889	5:76629419	G	A	0.604331	0.118913	0.0573823	0.0382385	0.485119
Alzheimer's disease	Olink	OID20477	Q9P0M4	IL17C	rs17700884	16:88618087	G	T	0.638043	-0.148207	0.0716058	0.0384741	0.48706
Alzheimer's disease	Olink	OID20963	P22079	LPO	rs7219860	17:58243910	G	A	0.781881	0.067728	0.0328871	0.0394554	0.488564
Alzheimer's disease	Olink	OID21291	Q9UKR3	KLK13	rs2569459	19:51036176	C	T	0.651788	-0.0429551	0.0209269	0.0401083	0.48968
Alzheimer's disease	Olink	OID30670	P10599	TXN	rs146018216	9:110251437	G	A	0.998444	0.281273	0.137469	0.0407479	0.491657
Alzheimer's disease	Olink	OID21482	Q9NP84	TNFRSF12A	rs74758164	16:3020627	T	C	0.0393235	-0.27404	0.134185	0.0411264	0.492631
Alzheimer's disease	Olink	OID30691	O43493	TGOLN2	rs4247303	2:85326957	G	A	0.517934	-0.0230838	0.011332	0.0416463	0.494731
Alzheimer's disease	Olink	OID30579	Q9ULI3	HEG1	rs6438868	3:125009628	G	C	0.617312	-0.156951	0.0770989	0.0417791	0.494731
Alzheimer's disease	Olink	OID20135	Q9Y5X1	SNX9	rs688181	6:157671606	T	C	0.283278	-0.205452	0.101042	0.0420189	0.495759
Alzheimer's disease	Olink	OID20387	O75015	FCGR3B	rs2994672	1:161637182	C	T	0.639658	0.02417	0.0118911	0.0420921	0.495759
Alzheimer's disease	Olink	OID30539	Q96PL5	ERMAP	rs11210710	1:42744270	G	T	0.523852	0.180983	0.0893878	0.0428991	0.500433
Alzheimer's disease	Olink	OID20138	O60496	DOK2	rs67385415	8:21996222	C	T	0.445862	0.267698	0.132237	0.04293	0.500433
Alzheimer's disease	Olink	OID31355	O43768	ENSA	rs190018150	1:150635311	A	G	0.0409685	0.31156	0.154253	0.0434039	0.501111
Alzheimer's disease	Olink	OID21067	Q9UBW5	BIN2	rs74518580	12:51311773	A	T	0.890887	0.148672	0.0737853	0.0439125	0.501491
Alzheimer's disease	Olink	OID20873	Q6UWL6	KIRREL2	rs404299	19:35858850	G	A	0.966679	-0.100528	0.0499369	0.0441041	0.501896
Alzheimer's disease	Olink	OID31398	Q5VX71	SUSD4	rs1418152	1:223274633	T	G	0.598647	-0.0439233	0.0218302	0.0442149	0.501896
Alzheimer's disease	Olink	OID30924	Q5VT99	LRRC38	rs425097	1:13494988	T	C	0.315504	0.050142	0.0249309	0.0443005	0.501896
Alzheimer's disease	Olink	OID21182	Q8N5S9	CAMKK1	rs753513	17:3890178	C	T	0.713328	0.0649921	0.0323277	0.0443871	0.501896
Alzheimer's disease	Olink	OID21088	P30740	SERPINB1	rs6925835	6:2815354	T	C	0.175924	-0.207599	0.103799	0.0455003	0.50568
Alzheimer's disease	Olink	OID21463	O15123	ANGPT2	rs1968586	8:6421990	C	T	0.644561	0.111049	0.0555247	0.0455003	0.50568
Alzheimer's disease	Olink	OID20716	P19256	CD58	rs10801908	1:116547871	C	T	0.87978	-0.0958497	0.0481189	0.0463781	0.51077
Alzheimer's disease	Olink	OID20733	O75888	TNFSF13	rs3803800	17:7559652	A	G	0.211342	-0.06129	0.030799	0.0465909	0.511363
Alzheimer's disease	Olink	OID20475	O43597	SPRY2	rs504122	13:80337390	G	A	0.630244	0.206156	0.103688	0.0467857	0.511888
Alzheimer's disease	Olink	OID21054	P14384	CPM	rs7978197	12:68932767	C	T	0.985931	-0.132914	0.0668777	0.0468757	0.512454
Alzheimer's disease	Olink	OID30259	Q92835	INPP5D	rs56235204	2:233205886	CT	C	0.808361	0.101804	0.0513732	0.0475183	0.515089
Alzheimer's disease	Olink	OID31473	Q6NUJ1	PSAPL1	rs10014338	4:7432880	A	C	0.184471	-0.0333218	0.0168196	0.0475765	0.515089
Alzheimer's disease	Olink	OID20407	Q9Y5C1	ANGPTL3	rs66729042	1:62508787	TTTAC	T	0.647166	-0.060005	0.0303473	0.0480108	0.516236
Alzheimer's disease	Olink	OID30268	Q16621	NFE2	rs10876550	12:54318524	A	G	0.556625	0.246102	0.12457	0.048199	0.516236
Alzheimer's disease	Olink	OID20319	P00533	EGFR	rs10081281	7:55169103	T	C	0.453397	0.0966308	0.0491939	0.049497	0.522746
Alzheimer's disease	Olink	OID21262	Q96PQ0	SORCS2	rs4234798	4:7218206	T	G	0.382745	0.0356859	0.0181713	0.0495469	0.522749
Alzheimer's disease	Olink	OID31045	Q9NPG4	PCDH12	rs164085	5:141953754	A	G	0.509727	0.0492739	0.025096	0.049598	0.522749
Alzheimer's disease	Olink	OID30554	P49765	VEGFB	rs660442	11:64275525	A	G	0.199604	0.17373	0.0886024	0.0499042	0.522749
Alzheimer's disease	Olink	OID31320	Q495A1	TIGIT	rs6792290	3:114294347	G	C	0.289538	-0.18705	0.0956265	0.05046	0.525531
Alzheimer's disease	Olink	OID20443	Q96P31	FCRL3	rs7522061	1:157698600	C	T	0.483058	-0.0163782	0.00839642	0.0511026	0.528034
Alzheimer's disease	Olink	OID20839	P30039	PBLD	rs61854835	10:68279137	G	A	0.236934	0.0328088	0.0168384	0.0513607	0.529474
Alzheimer's disease	Olink	OID21346	P07949	RET	rs2744077	10:42869058	T	C	0.174675	0.045422	0.0233478	0.0517203	0.530199
Alzheimer's disease	Olink	OID30273	Q6UWR7	ENPP6	rs78293932	4:184217948	T	C	0.0239241	-0.0557218	0.0286479	0.0517684	0.530199
Alzheimer's disease	Olink	OID31495	Q2WEN9	CEACAM16	rs17715069	19:44706173	G	C	0.618506	-0.0516025	0.026547	0.0519171	0.530199
Alzheimer's disease	Olink	OID21495	Q96J42	TXNDC15	rs3733897	5:134887903	G	A	0.135045	0.0202505	0.0104243	0.0520617	0.530199
Alzheimer's disease	Olink	OID20371	Q07654	TFF3	rs118095917	21:42313518	C	T	0.993752	-0.0783	0.0403245	0.0521677	0.530199
Alzheimer's disease	Olink	OID21065	Q96B86	RGMA	rs3752102	15:93072785	C	A	0.531241	-0.0716632	0.0369307	0.0523218	0.530199
Alzheimer's disease	Olink	OID21322	Q11201	ST3GAL1	rs9643300	8:133490905	C	T	0.435026	-0.0679184	0.0350139	0.052409	0.530199
Alzheimer's disease	Olink	OID20181	Q8WVQ1	CANT1	rs17739056	17:78999123	T	C	0.8844	-0.116058	0.0598861	0.0526251	0.530254
Alzheimer's disease	Olink	OID30740	P0DOY2	IGLC2	rs2856876	22:22907270	A	C	0.116155	0.105668	0.0545804	0.0528677	0.531009
Alzheimer's disease	Olink	OID20361	Q14515	SPARCL1	rs56273319	4:87491872	G	A	0.353374	-0.022981	0.0119109	0.0536798	0.531009
Alzheimer's disease	Olink	OID20585	Q9NRM6	IL17RB	rs6445607	3:53843122	G	T	0.375319	0.0200705	0.0104069	0.0537841	0.531009
Alzheimer's disease	Olink	OID21089	Q96F46	IL17RA	rs4819959	22:17105741	A	G	0.494992	0.0186656	0.0096828	0.0538911	0.531009
Alzheimer's disease	Olink	OID30201	O14841	OPLAH	rs55646585	8:143925453	T	C	0.414161	0.0854587	0.0443317	0.0538911	0.531009
Alzheimer's disease	Olink	OID21081	O60462	NRP2	rs2289023	2:205121597	A	G	0.773221	0.0914741	0.0474677	0.0539692	0.531009
Alzheimer's disease	Olink	OID20975	P50135	HNMT	rs11558538	2:138002079	C	T	0.891816	-0.0222111	0.0115533	0.0545453	0.533187
Alzheimer's disease	Olink	OID21513	Q9UJ68	MSRA	rs12546887	8:10435366	C	T	0.409787	0.276969	0.144581	0.055408	0.533706
Alzheimer's disease	Olink	OID20799	P53985	SLC16A1	rs6670866	1:112886205	A	G	0.438589	0.256969	0.134141	0.055408	0.533706
Alzheimer's disease	Olink	OID20609	Q8WXI8	CLEC4D	rs4242896	12:8536403	C	A	0.571826	0.0299462	0.0156323	0.055408	0.533706
Alzheimer's disease	Olink	OID30333	O75711	SCRG1	rs1992466	4:173409512	A	C	0.444823	0.142757	0.074561	0.0555392	0.533706
Alzheimer's disease	Olink	OID20522	P01588	EPO	rs11976235	7:100722758	T	C	0.00591259	0.208261	0.108793	0.0555837	0.533706
Alzheimer's disease	Olink	OID21312	O75054	IGSF3	rs2284860	1:116580265	C	T	0.216555	0.177651	0.0929249	0.0559064	0.533706
Alzheimer's disease	Olink	OID21373	O15263;O15263	DEFB4A;DEFB4B	rs117797877	8:8307070	T	C	0.0242995	-0.239028	0.125962	0.0577474	0.542258
Alzheimer's disease	Olink	OID20141	P21980	TGM2	rs2076382	20:38165564	T	C	0.629468	0.0939494	0.0496337	0.0583769	0.544481
Alzheimer's disease	Olink	OID21449	P06127	CD5	rs4939490	11:61026179	C	G	0.608632	-0.115304	0.0609568	0.0585488	0.544481
Alzheimer's disease	Olink	OID30593	Q9HCU4	CELSR2	rs12740374	1:109274968	T	G	0.22099	0.039767	0.0210787	0.0592144	0.545354
Alzheimer's disease	Olink	OID30721	Q9NZP8	C1RL	rs191448232	12:7102090	G	C	0.987808	0.0359181	0.019051	0.0593805	0.545354
Alzheimer's disease	Olink	OID31108	Q8TAT2	FGFBP3	rs11186737	10:91906592	C	T	0.690484	0.0424834	0.0225369	0.0594221	0.545354
Alzheimer's disease	Olink	OID21189	Q8NBZ7	UXS1	rs138588539	2:106188136	CT	C	0.0781473	0.166693	0.0884845	0.0595824	0.545889
Alzheimer's disease	Olink	OID20928	Q8IUN9	CLEC10A	rs90951	17:7078078	G	A	0.333129	0.0297545	0.0157956	0.0596027	0.545889
Alzheimer's disease	Olink	OID30531	Q9H3T2	SEMA6C	rs5777760	1:151126711	T	TAGAA	0.780703	0.169077	0.0899345	0.0601081	0.547259
Alzheimer's disease	Olink	OID20117	P08319	ADH4	rs1800759	4:99144358	G	T	0.613069	0.119959	0.0638246	0.0601738	0.547259
Alzheimer's disease	Olink	OID20237	P07911	UMOD	rs12922822	16:20356323	C	T	0.818334	-0.0203295	0.0108355	0.0606291	0.548084
Alzheimer's disease	Olink	OID20671	P78556	CCL20	rs1395338	2:227783607	A	G	0.60053	0.165835	0.0888021	0.061836	0.550052
Alzheimer's disease	Olink	OID30576	Q9UGN4	CD300A	rs62087202	17:74463780	G	A	0.951457	0.0550933	0.0295544	0.0623034	0.551377
Alzheimer's disease	Olink	OID30789	P01008	SERPINC1	rs2227624	1:173914872	A	T	0.996581	-0.169395	0.0910095	0.0627038	0.552605
Alzheimer's disease	Olink	OID20955	O95630	STAMBP	rs559935910	2:73889990	G	A	0.998381	-0.222717	0.119702	0.0628014	0.552605
Alzheimer's disease	Olink	OID20095	O15354	GPR37	rs4141005	7:124488565	A	C	0.738206	-0.0220491	0.011853	0.0628551	0.552605
Alzheimer's disease	Olink	OID20509	O60575	SPINK4	rs4879679	9:33234021	C	T	0.157166	-0.0188549	0.0101457	0.0631112	0.553765
Alzheimer's disease	Olink	OID20140	Q13043	STK4	rs2299978	20:45059065	C	T	0.474128	0.28221	0.152393	0.0640471	0.556142
Alzheimer's disease	Olink	OID20198	Q15846	CLUL1	rs12957470	18:591690	C	G	0.286379	-0.0277018	0.0149916	0.0646275	0.557842
Alzheimer's disease	Olink	OID31488	Q13443	ADAM9	rs61753672	8:39011688	A	G	0.00489703	-0.118687	0.064275	0.0648134	0.557842
Alzheimer's disease	Olink	OID30197	P46926	GNPDA1	rs11949303	5:142028140	C	T	0.148605	0.168236	0.0911279	0.0648699	0.557842
Alzheimer's disease	Olink	OID31301	Q8TEW0	PARD3	rs9418120	10:34771573	A	G	0.260496	0.221079	0.120468	0.0664813	0.562229
Alzheimer's disease	Olink	OID21316	P28907	CD38	rs6449182	4:15778830	C	G	0.776049	0.0421033	0.0229439	0.0664981	0.562229
Alzheimer's disease	Olink	OID21375	Q8IXJ6	SIRT2	rs144373891	19:38889130	C	T	0.990785	0.110411	0.0603002	0.0670978	0.564621
Alzheimer's disease	Olink	OID20483	P30048	PRDX3	rs7358070	10:119197216	G	C	0.675384	-0.246265	0.134749	0.0676117	0.565219
Alzheimer's disease	Olink	OID21338	Q9BS26	ERP44	rs188976415	9:100161776	C	A	0.996409	-0.215808	0.118096	0.0676412	0.565219
Alzheimer's disease	Olink	OID20271	P07451	CA3	rs2072696	8:85438822	G	C	0.756855	0.0993431	0.0545526	0.0685989	0.569077
Alzheimer's disease	Olink	OID20081	O43854	EDIL3	rs34275731	5:84018783	CAT	C	0.767004	0.180385	0.0992116	0.0690363	0.570464
Alzheimer's disease	Olink	OID31156	Q8N4C8	MINK1	rs190385998	17:4875155	T	A	0.997045	-0.220115	0.121164	0.0692682	0.570464
Alzheimer's disease	Olink	OID30526	Q9H171	ZBP1	rs45521631	20:57620293	C	T	0.973288	-0.0557983	0.0308156	0.0701851	0.57474
Alzheimer's disease	Olink	OID20751	Q6UXH1	CRELD2	rs74510325	22:49921734	C	G	0.965191	0.0514157	0.0284139	0.0703697	0.57474
Alzheimer's disease	Olink	OID31497	P53990	IST1	rs79258602	16:71927632	A	C	0.976726	-0.195296	0.107978	0.0705032	0.57474
Alzheimer's disease	Olink	OID21342	P29317	EPHA2	rs924204	1:16187431	A	G	0.40991	-0.112821	0.0624276	0.0707266	0.575233
Alzheimer's disease	Olink	OID20385	P08887	IL6R	rs4129267	1:154453788	T	C	0.404319	0.0133908	0.0074192	0.0710938	0.576599
Alzheimer's disease	Olink	OID30922	Q6UWJ8	CD164L2	rs734725	1:27383368	T	G	0.0861948	0.0323111	0.0179225	0.071417	0.576712
Alzheimer's disease	Olink	OID30343	P23471	PTPRZ1	rs7797305	7:121848083	C	T	0.513429	-0.086632	0.0480629	0.0714716	0.576712
Alzheimer's disease	Olink	OID20209	A6NI73	LILRA5	rs1290224400	19:54302450	T	TG	0.670091	-0.0624591	0.0346995	0.0718606	0.57856
Alzheimer's disease	Olink	OID20307	Q12860	CNTN1	rs11177604	12:40651583	A	C	0.383452	-0.0768883	0.0427157	0.0718606	0.57856
Alzheimer's disease	Olink	OID31118	Q9ULA0	DNPEP	rs115897075	2:219385510	C	G	0.0181815	0.186421	0.103668	0.0721381	0.579502
Alzheimer's disease	Olink	OID30529	Q99584	S100A13	rs114678888	1:153622972	C	A	0.959474	0.0760548	0.0422968	0.0721577	0.579502
Alzheimer's disease	Olink	OID20588	P16455	MGMT	rs1008982	10:129647467	T	C	0.626818	-0.0364657	0.0202855	0.0722374	0.579502
Alzheimer's disease	Olink	OID20847	Q03393	PTS	rs12796145	11:112205864	G	C	0.767228	-0.073011	0.0407503	0.0731864	0.581191
Alzheimer's disease	Olink	OID30971	Q9BY14	TEX101	rs35033974	19:43416460	G	T	0.87149	-0.0749422	0.0418352	0.0732344	0.581228
Alzheimer's disease	Olink	OID21491	P35916	FLT4	rs34221241	5:180630293	T	C	0.891698	-0.0558173	0.0311854	0.0734772	0.58169
Alzheimer's disease	Olink	OID30639	Q8NHV1	GIMAP7	rs3735080	7:150520221	C	T	0.768584	-0.0288441	0.0161527	0.0741455	0.583269
Alzheimer's disease	Olink	OID30525	O60238	BNIP3L	rs3779916	8:26393390	A	C	0.628052	0.284379	0.159252	0.0741455	0.583269
Alzheimer's disease	Olink	OID31179	Q9H867	VCPKMT	rs142528336	14:50114293	A	C	0.990281	-0.214624	0.120362	0.0745606	0.585846
Alzheimer's disease	Olink	OID20531	Q9UNK0	STX8	rs8077500	17:9440454	A	G	0.244136	-0.167035	0.0937738	0.0748716	0.586711
Alzheimer's disease	Olink	OID30635	P52758	RIDA	rs77539382	8:98108566	T	TC	0.680697	-0.0510133	0.0286556	0.07504	0.586794
Alzheimer's disease	Olink	OID30694	P22897	MRC1	rs906951480	10:17847166	T	C	0.766353	-0.0624478	0.035083	0.075076	0.586794
Alzheimer's disease	Olink	OID30072	P04141	CSF2	rs25882	5:132075767	C	T	0.206606	0.0730086	0.041016	0.075076	0.586794
Alzheimer's disease	Olink	OID21306	P05937	CALB1	rs143241372	8:90111355	G	A	0.00927652	-0.131929	0.0742098	0.0754404	0.588611
Alzheimer's disease	Olink	OID30191	O75427	LRCH4	rs56328569	7:100604596	G	C	0.222222	0.224779	0.1266	0.0758137	0.588644
Alzheimer's disease	Olink	OID20999	P37023	ACVRL1	rs2277382	12:51912437	T	C	0.0801359	0.0455763	0.0256917	0.0760677	0.588644
Alzheimer's disease	Olink	OID21023	P35237	SERPINB6	rs9405601	6:2972663	A	G	0.438007	0.0923842	0.0520824	0.0760947	0.588644
Alzheimer's disease	Olink	OID20663	P12544	GZMA	rs2047745	5:55193713	C	T	0.208703	0.253851	0.143419	0.0767271	0.588644
Alzheimer's disease	Olink	OID30642	P07311	ACYP1	rs75948138	14:75063338	C	G	0.98898	0.0582952	0.0329495	0.0768554	0.588644
Alzheimer's disease	Olink	OID20447	Q5R372	RABGAP1L	rs6661868	1:174107629	G	A	0.201387	-0.190053	0.107516	0.077115	0.588644
Alzheimer's disease	Olink	OID31027	O75792	RNASEH2A	rs7247284	19:12810372	T	C	0.966774	-0.150663	0.0852941	0.0773299	0.588644
Alzheimer's disease	Olink	OID20533	P19474	TRIM21	rs199881122	11:4385377	A	T	0.997683	0.174401	0.0987422	0.0773586	0.588644
Alzheimer's disease	Olink	OID30561	Q9H7Z7	PTGES2	rs13283456	9:128122474	C	T	0.78974	0.192929	0.109361	0.0777066	0.588644
Alzheimer's disease	Olink	OID30381	P13727	PRG2	rs10896615	11:57396807	C	T	0.123796	-0.153479	0.0870173	0.0777691	0.588644
Alzheimer's disease	Olink	OID20358	P07339	CTSD	rs55861089	11:1762527	A	G	0.895838	0.0469219	0.0266154	0.0779067	0.588644
Alzheimer's disease	Olink	OID30729	O00391	QSOX1	rs12371	1:180194255	A	G	0.912383	0.0231999	0.013165	0.0780291	0.588644
Alzheimer's disease	Olink	OID21041	O00214	LGALS8	rs1475133	1:236553386	A	G	0.761712	-0.0552223	0.0313689	0.0783372	0.588644
Alzheimer's disease	Olink	OID31135	P55210	CASP7	rs141266925	10:113725526	T	C	0.997061	-0.134272	0.0764294	0.0789488	0.590034
Alzheimer's disease	Olink	OID20736	Q9UJA9	ENPP5	rs9472701	6:46148712	G	A	0.357206	0.0194075	0.0110533	0.0791202	0.590034
Alzheimer's disease	Olink	OID20967	O00220	TNFRSF10A	rs13278062	8:23225458	G	T	0.497951	-0.0307119	0.0175188	0.0795872	0.590843
Alzheimer's disease	Olink	OID30125	O15305	PMM2	rs34258285	16:8813057	A	C	0.97453	-0.0648646	0.0370655	0.0801183	0.592176
Alzheimer's disease	Olink	OID20238	P55058	PLTP	rs6073958	20:45923216	T	C	0.801285	-0.0350848	0.0201339	0.081408	0.595583
Alzheimer's disease	Olink	OID20233	Q92520	FAM3C	rs2707502	7:121429150	T	A	0.262919	0.140041	0.0805238	0.0820118	0.597772
Alzheimer's disease	Olink	OID20735	O00300	TNFRSF11B	rs11300005	8:119088959	C	CT	0.499602	-0.0730581	0.0420334	0.082194	0.598389
Alzheimer's disease	Olink	OID20049	P16860	NPPB	rs198389	1:11859214	G	A	0.418575	-0.0787966	0.0454175	0.0827515	0.600402
Alzheimer's disease	Olink	OID20570	P26022	PTX3	rs7636995	3:157447229	A	G	0.949909	-0.242337	0.139983	0.0834192	0.600599
Alzheimer's disease	Olink	OID30340	O60234	GMFG	rs194016	19:39326460	A	G	0.890197	0.22753	0.131526	0.0836433	0.600661
Alzheimer's disease	Olink	OID20720	O43291	SPINT2	rs45437199	19:38304610	G	A	0.816783	-0.0997077	0.0577255	0.0841187	0.601921
Alzheimer's disease	Olink	OID30688	P12955	PEPD	rs17569	19:33391316	G	A	0.843357	-0.0424123	0.0245545	0.0841187	0.601921
Alzheimer's disease	Olink	OID21490	Q96NY8	NECTIN4	rs35434391	1:161079719	G	T	0.882933	-0.0500978	0.0290746	0.0848746	0.604338
Alzheimer's disease	Olink	OID20795	Q8IU54	IFNL1	rs30461	19:39298475	A	G	0.895845	0.284729	0.165403	0.0851731	0.604974
Alzheimer's disease	Olink	OID21005	P55291	CDH15	rs11646135	16:89132700	A	G	0.141512	0.0459175	0.0267281	0.085806	0.605674
Alzheimer's disease	Olink	OID30614	Q5JS37	NHLRC3	rs149175958	13:39047828	G	T	0.995599	0.0545906	0.0318798	0.0868249	0.607892
Alzheimer's disease	Olink	OID31403	Q9NUW8	TDP1	rs79027981	14:89962090	G	A	0.0172855	-0.156212	0.0913138	0.0871339	0.607892
Alzheimer's disease	Olink	OID20748	P56470	LGALS4	rs140695578	19:38774589	T	A	0.031921	0.157903	0.0925268	0.0879032	0.611347
Alzheimer's disease	Olink	OID21354	P42658	DPP6	rs3734960	7:154892443	C	T	0.262145	-0.0594911	0.0349271	0.0885126	0.61399
Alzheimer's disease	Olink	OID30099	A6BM72	MEGF11	rs11630800	15:66243405	T	C	0.210749	-0.103416	0.0608328	0.0891309	0.615408
Alzheimer's disease	Olink	OID30607	Q16378	PRR4	rs1063193	12:10847181	C	T	0.435163	0.0180092	0.0106011	0.0893578	0.615907
Alzheimer's disease	Olink	OID20785	Q8TEU8	WFIKKN2	rs4591185	17:50832073	T	A	0.342306	-0.0214734	0.0126487	0.0895692	0.615907
Alzheimer's disease	Olink	OID21520	P04626	ERBB2	rs3764354	17:39760570	T	C	0.146109	0.0999116	0.0589478	0.0900915	0.616259
Alzheimer's disease	Olink	OID21497	P35968	KDR	rs34231037	4:55106779	A	G	0.965333	-0.0298082	0.0176585	0.0914047	0.618165
Alzheimer's disease	Olink	OID20601	Q01344	IL5RA	rs77400868	3:3109280	G	A	0.133275	0.0394643	0.0234077	0.0918054	0.618165
Alzheimer's disease	Olink	OID31068	Q5SW96	LDLRAP1	rs75446219	1:25551001	T	C	0.0357501	-0.2326	0.138106	0.092141	0.619256
Alzheimer's disease	Olink	OID30662	Q58EX2	SDK2	rs11655934	17:73591438	G	A	0.850595	0.029963	0.0177998	0.0923106	0.619286
Alzheimer's disease	Olink	OID20169	P18827	SDC1	rs907866	2:20171619	A	G	0.447414	-0.105653	0.0627794	0.0923893	0.619369
Alzheimer's disease	Olink	OID20946	O43155	FLRT2	rs17646457	14:85622971	G	A	0.849399	0.0279007	0.0165973	0.0927562	0.619809
Alzheimer's disease	Olink	OID30641	P21854	CD72	rs869487	9:35615899	C	G	0.780126	0.100975	0.0601045	0.0929573	0.619809
Alzheimer's disease	Olink	OID20404	Q9UGM5	FETUB	rs114780909	3:186642466	T	A	0.991063	0.0332844	0.019821	0.0931043	0.619809
Alzheimer's disease	Olink	OID21019	P22894	MMP8	rs35231465	11:102713404	G	A	0.975173	-0.0342753	0.0204533	0.093781	0.621059
Alzheimer's disease	Olink	OID20234	P19971	TYMP	rs131805	22:50525724	C	T	0.782701	0.0730021	0.0436232	0.0942349	0.622036
Alzheimer's disease	Olink	OID20557	P45984	MAPK9	rs3763131	5:180307312	C	T	0.195107	-0.118155	0.0706131	0.0942747	0.622036
Alzheimer's disease	Olink	OID30207	Q9H173	SIL1	rs2351905	5:139135641	T	C	0.440411	0.232038	0.138884	0.0947747	0.623371
Alzheimer's disease	Olink	OID20322	P10451	SPP1	rs56254643	4:87937733	T	C	0.808261	-0.148888	0.0893326	0.0955807	0.623886
Alzheimer's disease	Olink	OID31351	Q9Y2J4	AMOTL2	rs1353778	3:134369601	T	A	0.612658	-0.229445	0.137667	0.0955807	0.623886
Alzheimer's disease	Olink	OID20152	Q99674	CGREF1	rs2384572	2:27101883	G	T	0.374839	-0.0246029	0.0147974	0.0963824	0.626668
Alzheimer's disease	Olink	OID30287	Q24JP5	TMEM132A	rs2074417	11:60930171	T	C	0.401867	0.0225679	0.0135734	0.0963824	0.626668
Alzheimer's disease	Olink	OID31458	Q05193	DNM1	rs3003599	9:128216902	G	A	0.802861	-0.0525888	0.03174	0.0975472	0.629968
Alzheimer's disease	Olink	OID20956	Q6XZF7	DNMBP	rs7069556	10:100010620	C	G	0.921962	0.118663	0.0716723	0.0977969	0.629968
Alzheimer's disease	Olink	OID20375	Q96H15	TIMD4	rs4704826	5:156965071	C	A	0.361645	-0.0599345	0.0362194	0.0979728	0.629973
Alzheimer's disease	Olink	OID31505	P13284	IFI30	rs7259445	19:18172201	A	C	0.781609	-0.033906	0.0205013	0.0981588	0.630571
Alzheimer's disease	Olink	OID21512	P48307	TFPI2	rs62466699	7:93949980	C	T	0.0580437	0.12906	0.0781806	0.0987807	0.6319
Alzheimer's disease	Olink	OID30241	P50053	KHK	rs2304681	2:27092384	G	A	0.629426	0.031993	0.0193826	0.0988198	0.6319
Alzheimer's disease	Olink	OID21197	Q9Y243	AKT3	rs4515770	1:243523611	C	T	0.217936	0.247199	0.149864	0.0990484	0.6319
Alzheimer's disease	Olink	OID20391	P12318	FCGR2A	rs11810143	1:161510859	A	G	0.882575	-0.0136337	0.00827517	0.0994469	0.632181
Alzheimer's disease	Olink	OID20614	Q08174	PCDH1	rs4645358	5:141880520	T	C	0.574738	0.170705	0.103908	0.100412	0.63233
Alzheimer's disease	Olink	OID20684	P35625	TIMP3	rs5749504	22:32766845	C	T	0.273781	-0.0228696	0.0139674	0.101555	0.63233
Alzheimer's disease	Olink	OID20344	P59665;P59665	DEFA1;DEFA1B	rs2702852	8:6955979	T	G	0.546819	-0.0640079	0.039169	0.102228	0.632601
Alzheimer's disease	Olink	OID21325	Q86SJ6	DSG4	rs34620697	18:31403566	C	T	0.994025	-0.209556	0.128289	0.102369	0.632601
Alzheimer's disease	Olink	OID20881	P23276	KEL	rs8176059	7:142954267	G	A	0.988549	-0.051081	0.0312741	0.102399	0.632601
Alzheimer's disease	Olink	OID21519	P26447	S100A4	rs56350425	1:153548044	C	T	0.0506859	-0.0822612	0.0504092	0.102707	0.632747
Alzheimer's disease	Olink	OID30151	O15018	PDZD2	rs183711	5:31638368	G	T	0.919679	-0.0630065	0.0386169	0.102768	0.632771
Alzheimer's disease	Olink	OID20287	P17813	ENG	rs11794565	9:127838998	T	C	0.463358	0.0528315	0.032393	0.1029	0.632771
Alzheimer's disease	Olink	OID20776	Q8IYS5	OSCAR	rs4442925	19:54051696	T	C	0.448759	-0.0278295	0.0170816	0.103268	0.633651
Alzheimer's disease	Olink	OID21100	P05164	MPO	rs75394768	17:58336274	C	A	0.937456	-0.0629785	0.0386868	0.103545	0.63411
Alzheimer's disease	Olink	OID20165	Q9NY25	CLEC5A	rs6962383	7:141961650	C	A	0.297121	-0.0500243	0.0307842	0.104163	0.63586
Alzheimer's disease	Olink	OID30628	P14091	CTSE	rs28694519	1:206012721	G	C	0.812229	0.028788	0.0177397	0.104631	0.63586
Alzheimer's disease	Olink	OID21164	Q7Z7D3	VTCN1	rs56174814	1:117180685	A	T	0.156687	-0.1716	0.105743	0.104631	0.63586
Alzheimer's disease	Olink	OID31322	P50454	SERPINH1	rs514887	11:75581004	A	G	0.534114	-0.0978049	0.0603008	0.104814	0.63586
Alzheimer's disease	Olink	OID30977	Q13002	GRIK2	rs59321237	6:100881866	T	C	0.0292211	0.0505204	0.031152	0.104859	0.63586
Alzheimer's disease	Olink	OID30859	Q14129	DGCR6	rs73155285	22:18903296	C	A	0.914889	0.138219	0.0853862	0.105501	0.637629
Alzheimer's disease	Olink	OID31088	Q53GL0	PLEKHO1	rs72692857	1:150029674	C	T	0.165427	0.236858	0.147236	0.107683	0.642401
Alzheimer's disease	Olink	OID31490	Q68D85	NCR3LG1	rs12146443	11:17362951	C	T	0.617264	-0.0373544	0.0232428	0.108023	0.642741
Alzheimer's disease	Olink	OID31451	Q6UW56	ATRAID	rs1275530	2:27209679	A	G	0.292878	-0.0512778	0.0319142	0.108111	0.642741
Alzheimer's disease	Olink	OID30772	P05156	CFI	rs10033900	4:109737911	C	T	0.516267	-0.060164	0.0374868	0.108507	0.642741
Alzheimer's disease	Olink	OID20107	Q04760	GLO1	rs4746	6:38682852	T	G	0.536195	0.0393085	0.0244922	0.108507	0.642741
Alzheimer's disease	Olink	OID20087	P09237	MMP7	rs11568819	11:102530902	A	G	0.0610351	0.047266	0.0294531	0.10854	0.642741
Alzheimer's disease	Olink	OID30815	Q14894	CRYM	rs2733910	16:21273960	C	T	0.743437	-0.0370859	0.0231185	0.108677	0.642741
Alzheimer's disease	Olink	OID30708	O14791	APOL1	rs136168	22:36264796	G	A	0.186742	0.0519235	0.0324129	0.109168	0.643577
Alzheimer's disease	Olink	OID30312	P54687	BCAT1	rs11047639	12:24798554	T	G	0.295239	0.051006	0.0318787	0.109599	0.644207
Alzheimer's disease	Olink	OID20535	P13232	IL7	rs141947537	8:78816116	TA	T	0.904349	0.125054	0.0782274	0.109911	0.644207
Alzheimer's disease	Olink	OID21389	Q14213;Q8NEV9	EBI3;IL27	rs8109160	19:4247479	C	T	0.710066	0.0370488	0.0232463	0.110992	0.648269
Alzheimer's disease	Olink	OID30773	P03951	F11	rs2289252	4:186286227	T	C	0.399463	-0.0342889	0.0215605	0.111753	0.64901
Alzheimer's disease	Olink	OID30204	Q9BQI0	AIF1L	rs7856365	9:131059539	G	A	0.315545	0.0470203	0.0296292	0.112522	0.650395
Alzheimer's disease	Olink	OID30320	O14960	LECT2	rs31517	5:135951340	T	C	0.370794	0.0166235	0.010499	0.113346	0.651616
Alzheimer's disease	Olink	OID21135	Q16881	TXNRD1	rs201402862	12:104313269	G	A	0.999164	0.236124	0.149217	0.113553	0.651616
Alzheimer's disease	Olink	OID30982	Q9BZJ3	TPSD1	rs34777355	16:1167503	T	A	0.0204313	-0.0522983	0.0331971	0.115168	0.653637
Alzheimer's disease	Olink	OID31004	P22102	GART	rs2007041	21:33521888	T	C	0.231196	0.117437	0.0746617	0.115738	0.654108
Alzheimer's disease	Olink	OID30252	Q86X76	NIT1	rs76502631	1:161118210	G	A	0.971631	0.0572828	0.0364903	0.116459	0.654489
Alzheimer's disease	Olink	OID20343	P43121	MCAM	rs34587557	11:119314967	T	C	0.949022	0.0929483	0.0595981	0.118858	0.659627
Alzheimer's disease	Olink	OID20507	Q12933	TRAF2	rs7045531	9:136927852	C	T	0.400316	0.230209	0.147615	0.118872	0.659627
Alzheimer's disease	Olink	OID30666	P01210	PENK	rs2576575	8:56448734	C	T	0.533781	0.041924	0.0269511	0.119814	0.661398
Alzheimer's disease	Olink	OID30555	Q9BV40	VAMP8	rs3731828	2:85579143	C	T	0.716913	-0.0808286	0.0519612	0.119814	0.661398
Alzheimer's disease	Olink	OID21218	Q8IWL1	SFTPA2	rs17886395	10:79558907	G	C	0.131856	-0.0203163	0.0130833	0.12046	0.663059
Alzheimer's disease	Olink	OID20066	P34947	GRK5	rs10886430	10:119250744	A	G	0.8725	0.0476199	0.0306829	0.120662	0.663362
Alzheimer's disease	Olink	OID21004	P13500	CCL2	rs12601658	17:34206404	T	A	0.771277	-0.216513	0.139924	0.121774	0.663362
Alzheimer's disease	Olink	OID20381	P07359	GP1BA	rs59419995	17:4910271	C	A	0.923747	0.118571	0.0767533	0.122388	0.663362
Alzheimer's disease	Olink	OID30567	P11234	RALB	rs2289172	2:120288540	C	G	0.312307	0.119563	0.0774147	0.122481	0.663362
Alzheimer's disease	Olink	OID20893	Q92851	CASP10	rs7576306	2:201209805	G	A	0.494425	0.0686338	0.0444747	0.12278	0.663362
Alzheimer's disease	Olink	OID20867	Q9NRG1	PRTFDC1	rs143356584	10:24952573	C	T	0.986347	-0.0668718	0.0433385	0.122828	0.663362
Alzheimer's disease	Olink	OID20399	P36222	CHI3L1	rs4950928	1:203186754	C	G	0.792657	0.0233637	0.015179	0.123752	0.663362
Alzheimer's disease	Olink	OID30374	Q9NRR1	CYTL1	rs11722554	4:5015156	G	A	0.962062	0.0246732	0.0160945	0.125271	0.665709
Alzheimer's disease	Olink	OID20075	P35218	CA5A	rs55870502	16:87893616	C	T	0.192642	0.0201914	0.0131736	0.125347	0.665848
Alzheimer's disease	Olink	OID30891	Q9BV20	MRI1	rs6511887	19:13758437	G	A	0.577566	-0.0418659	0.0273292	0.125543	0.666268
Alzheimer's disease	Olink	OID30325	O75154	RAB11FIP3	rs74847787	16:496321	T	C	0.969294	-0.222384	0.145218	0.125675	0.666268
Alzheimer's disease	Olink	OID21007	Q9HCK4	ROBO2	rs775722	3:77594465	T	C	0.553706	0.123212	0.0805247	0.125987	0.666554
Alzheimer's disease	Olink	OID20650	P15692	VEGFA	rs6921438	6:43957870	G	A	0.50961	0.0184634	0.0120666	0.125987	0.666554
Alzheimer's disease	Olink	OID20577	Q9NWZ3	IRAK4	rs183549317	12:43736640	G	A	0.999153	0.24812	0.16231	0.126345	0.666964
Alzheimer's disease	Olink	OID21101	Q02747	GUCA2A	rs142157365	1:42162920	A	T	0.997716	-0.0655777	0.0429123	0.126469	0.666964
Alzheimer's disease	Olink	OID30221	I3L3R5	CCER2	rs190921775	19:38911656	G	T	0.995005	-0.0974855	0.0638999	0.12711	0.666964
Alzheimer's disease	Olink	OID20953	O43557	TNFSF14	rs344560	19:6665009	C	T	0.945373	-0.0503776	0.0330433	0.127361	0.666964
Alzheimer's disease	Olink	OID30498	Q5TBC7	BCL2L15	rs1230715	1:113885464	C	A	0.673132	0.0739465	0.0485451	0.127695	0.666964
Alzheimer's disease	Olink	OID30649	Q9HB71	CACYBP	rs151179044	1:174695323	TCTGA	T	0.891942	0.115226	0.0756707	0.127827	0.666964
Alzheimer's disease	Olink	OID30570	P17301	ITGA2	rs427136	5:52984841	A	G	0.318495	0.0220135	0.0145089	0.129206	0.670117
Alzheimer's disease	Olink	OID30577	Q96QR1	SCGB3A1	rs307802	5:180592237	C	T	0.405912	0.107818	0.0713127	0.130558	0.673736
Alzheimer's disease	Olink	OID30590	Q8NEU8	APPL2	rs10778371	12:105245546	A	G	0.372231	0.0985298	0.0651693	0.130558	0.673736
Alzheimer's disease	Olink	OID20200	P12104	FABP2	rs17009129	4:119359462	C	T	0.674899	-0.0610991	0.0404194	0.130629	0.67384
Alzheimer's disease	Olink	OID20313	P04085	PDGFA	rs144168379	7:601546	C	T	0.996726	0.264195	0.175531	0.132294	0.675221
Alzheimer's disease	Olink	OID30515	Q7Z5L3	C1QL2	rs34475538	2:119160689	G	A	0.797534	0.0534873	0.0355385	0.132311	0.675221
Alzheimer's disease	Olink	OID20525	Q9UNE0	EDAR	rs140661471	2:108987283	A	G	0.0136782	-0.0312709	0.020787	0.132492	0.675221
Alzheimer's disease	Olink	OID20603	P41217	CD200	rs2399420	3:112350918	A	C	0.902539	-0.0745004	0.0496669	0.133614	0.678003
Alzheimer's disease	Olink	OID30279	Q96DR5	BPIFA2	rs6059134	20:33166430	T	A	0.963291	0.0933656	0.0622437	0.133614	0.678003
Alzheimer's disease	Olink	OID30309	Q7Z304	MAMDC2	rs62572585	9:69977388	A	C	0.258423	-0.0616041	0.0410694	0.133614	0.678003
Alzheimer's disease	Olink	OID20690	Q9BZZ2	SIGLEC1	rs150622725	20:3711698	T	C	0.988073	-0.0321128	0.0215218	0.135672	0.68095
Alzheimer's disease	Olink	OID21075	P19440	GGT1	rs28509371	22:24601879	C	T	0.337426	-0.0503634	0.0338379	0.136653	0.681577
Alzheimer's disease	Olink	OID21426	Q02246	CNTN2	rs1572995	1:205054884	C	T	0.130727	0.0164343	0.0110475	0.136856	0.681577
Alzheimer's disease	Olink	OID30643	Q9UK23	NAGPA	rs12599777	16:5029465	A	G	0.817357	0.038006	0.025581	0.137355	0.681935
Alzheimer's disease	Olink	OID21094	Q96FE7	PIK3IP1	rs2413028	22:31145921	T	C	0.828965	-0.0423501	0.0285049	0.137355	0.681935
Alzheimer's disease	Olink	OID20243	P33151	CDH5	rs16956504	16:66398478	C	T	0.1044	-0.0645368	0.043457	0.137524	0.681935
Alzheimer's disease	Olink	OID20291	P19021	PAM	rs149802978	5:103011162	C	G	0.946107	0.0267423	0.0180102	0.137584	0.681935
Alzheimer's disease	Olink	OID31367	Q9GZZ8	LACRT	rs5798314	12:54598064	GA	G	0.681083	0.187846	0.126654	0.138036	0.682577
Alzheimer's disease	Olink	OID20783	Q92956	TNFRSF14	rs2495366	1:2557491	A	G	0.493693	0.105406	0.0714323	0.140049	0.684688
Alzheimer's disease	Olink	OID30346	Q6PI73	LILRA6	rs635711	19:54244919	G	T	0.54228	-0.0201092	0.0136357	0.14028	0.685166
Alzheimer's disease	Olink	OID31292	Q9UHJ6	SHPK	rs224495	17:3609833	G	A	0.899298	-0.151005	0.10244	0.140462	0.685455
Alzheimer's disease	Olink	OID20256	P04275	VWF	rs1800384	12:6018753	T	G	0.91351	-0.146185	0.0991973	0.140567	0.685585
Alzheimer's disease	Olink	OID20685	P47712	PLA2G4A	rs55834900	1:186975638	C	G	0.0834714	-0.172156	0.116848	0.140661	0.685585
Alzheimer's disease	Olink	OID30115	Q8N8E3	CEP112	rs4471716	17:66038394	G	A	0.562288	0.0534387	0.0363558	0.141594	0.685718
Alzheimer's disease	Olink	OID20571	Q03431	PTH1R	rs121434601	3:46898097	T	C	0.00265918	0.0540012	0.0367828	0.142074	0.685718
Alzheimer's disease	Olink	OID31498	P21128	ENDOU	rs11168215	12:47735995	C	A	0.306937	-0.0395064	0.0269501	0.142673	0.685718
Alzheimer's disease	Olink	OID21018	P01732	CD8A	rs3020726	2:86789383	G	A	0.160963	-0.0453016	0.0309377	0.143116	0.685718
Alzheimer's disease	Olink	OID21043	Q01469	FABP5	rs118019635	8:81281047	C	A	0.926443	0.121751	0.0831713	0.143233	0.685718
Alzheimer's disease	Olink	OID30543	P09564	CD7	rs3176831	17:82314615	C	T	0.957189	-0.0279196	0.0190843	0.143478	0.685718
Alzheimer's disease	Olink	OID21204	Q7Z434	MAVS	rs45437096	20:3864282	C	T	0.85458	-0.12849	0.0878754	0.143691	0.685718
Alzheimer's disease	Olink	OID31124	Q9UKY0	PRND	rs36029876	20:4743342	C	A	0.895903	0.050176	0.0344139	0.144836	0.685718
Alzheimer's disease	Olink	OID30247	O75061	DNAJC6	rs7527768	1:65292353	G	A	0.584923	0.152266	0.104447	0.144887	0.685718
Alzheimer's disease	Olink	OID20316	P25445	FAS	rs10887882	10:89023165	T	A	0.415141	0.0471452	0.0323393	0.144887	0.685718
Alzheimer's disease	Olink	OID21474	Q96PD2	DCBLD2	rs12487717	3:98886163	G	A	0.986918	-0.0509554	0.0350089	0.145532	0.685747
Alzheimer's disease	Olink	OID30942	Q9UNY4	TTF2	rs75261221	1:117062233	G	A	0.0522167	-0.0350616	0.0240969	0.145662	0.685747
Alzheimer's disease	Olink	OID30289	Q9UBQ7	GRHPR	rs4878690	9:37422659	T	C	0.326343	-0.0475801	0.0327113	0.145795	0.685747
Alzheimer's disease	Olink	OID20174	P09417	QDPR	rs67496406	4:17512134	CG	C	0.753847	0.0311367	0.0214203	0.146055	0.685897
Alzheimer's disease	Olink	OID30413	P17900	GM2A	rs153478	5:151259878	A	G	0.357192	0.0179862	0.0123745	0.146088	0.685897
Alzheimer's disease	Olink	OID31436	P21912	SDHB	rs1497406	1:16178825	G	A	0.579728	0.215009	0.148158	0.146719	0.687244
Alzheimer's disease	Olink	OID30987	Q9HCY8	S100A14	rs4072425	1:153616367	G	A	0.510575	-0.0680043	0.0468601	0.146719	0.687244
Alzheimer's disease	Olink	OID20413	P24592	IGFBP6	rs822688	12:53099603	C	T	0.877773	0.138055	0.0952101	0.147059	0.687511
Alzheimer's disease	Olink	OID21264	Q9NX58	LYAR	rs11723339	4:4270159	C	T	0.379305	-0.230681	0.15928	0.14754	0.688398
Alzheimer's disease	Olink	OID30501	Q8IX19	MCEMP1	rs141879681	19:7654553	G	A	0.00636688	-0.0592175	0.0409215	0.147869	0.688398
Alzheimer's disease	Olink	OID30689	Q93091	RNASE6	rs1045922	14:20781965	G	A	0.765593	-0.0305665	0.0211268	0.147951	0.688398
Alzheimer's disease	Olink	OID21427	Q9UBG3	CRNN	rs10494275	1:152419091	G	A	0.928769	-0.0180227	0.0124643	0.148192	0.688398
Alzheimer's disease	Olink	OID30737	P07225	PROS1	rs528128538	3:93868695	C	T	0.997	0.105681	0.073102	0.148271	0.688398
Alzheimer's disease	Olink	OID30747	P08519	LPA	rs56393506	6:160668275	T	C	0.172142	-0.0208832	0.0144475	0.14833	0.688398
Alzheimer's disease	Olink	OID20471	Q14435	GALNT3	rs2116546	2:165867023	T	C	0.702063	-0.0326302	0.0226099	0.148969	0.689407
Alzheimer's disease	Olink	OID30786	P01011	SERPINA3	rs61976127	14:94631329	A	G	0.814692	-0.0344278	0.0239206	0.150079	0.690425
Alzheimer's disease	Olink	OID30974	P35556	FBN2	rs145098268	5:128535339	C	CAG	0.0837063	0.0391699	0.0272166	0.150097	0.690425
Alzheimer's disease	Olink	OID31394	Q6B8I1	DUSP13	rs6480771	10:75101922	T	C	0.589144	-0.0444811	0.0309106	0.150144	0.690425
Alzheimer's disease	Olink	OID20607	Q9UIB8	CD84	rs11265440	1:160583854	A	G	0.082008	0.0982462	0.0685778	0.151965	0.693739
Alzheimer's disease	Olink	OID30194	Q8ND90	PNMA1	rs544453779	14:73751866	C	T	0.993665	0.11921	0.0832183	0.152002	0.693739
Alzheimer's disease	Olink	OID30573	P30101	PDIA3	rs3832984	15:43827115	CA	C	0.7342	0.223117	0.156515	0.154004	0.698032
Alzheimer's disease	Olink	OID31430	Q86UX2	ITIH5	rs41298373	10:7580046	A	G	0.0995056	-0.121467	0.0853232	0.154559	0.698032
Alzheimer's disease	Olink	OID30243	Q53T59	HS1BP3	rs77551133	2:20641063	G	A	0.993312	0.0894977	0.0629371	0.155021	0.698032
Alzheimer's disease	Olink	OID31366	Q9HC57	WFDC1	rs400345	16:84294888	C	T	0.815517	-0.0426361	0.0300136	0.155444	0.698032
Alzheimer's disease	Olink	OID21476	O00244	ATOX1	rs371549947	5:151751699	C	T	0.999191	-0.220374	0.155396	0.156147	0.698798
Alzheimer's disease	Olink	OID31194	Q8ND71	GIMAP8	rs79857933	7:150612157	C	G	0.982953	-0.0772987	0.0545638	0.15658	0.6998
Alzheimer's disease	Olink	OID31079	Q92599	SEPTIN8	rs30512	5:132783465	C	T	0.887807	0.122226	0.0863176	0.156776	0.699847
Alzheimer's disease	Olink	OID20155	Q8WX77	IGFBPL1	rs7857243	9:38409084	A	G	0.806889	-0.0297217	0.0210276	0.15752	0.701656
Alzheimer's disease	Olink	OID20235	Q8NBP7	PCSK9	rs11591147	1:55039974	G	T	0.982312	-0.0386723	0.0274001	0.158129	0.702631
Alzheimer's disease	Olink	OID21031	P50225	SULT1A1	rs2925624	16:28607224	G	T	0.645387	0.129844	0.0921474	0.158808	0.702669
Alzheimer's disease	Olink	OID30086	Q96HD9	ACY3	rs3758938	11:67634891	G	T	0.312397	0.0451803	0.0320634	0.158808	0.702669
Alzheimer's disease	Olink	OID20491	P09919	CSF3	rs3859192	17:39972395	T	C	0.477424	-0.153932	0.109373	0.159307	0.703061
Alzheimer's disease	Olink	OID30195	Q5JTV8	TOR1AIP1	rs486906	1:179894102	T	G	0.61627	-0.0166404	0.0118457	0.160092	0.703505
Alzheimer's disease	Olink	OID21416	P06756	ITGAV	rs2595391	2:186667646	G	T	0.108138	0.0809359	0.0577488	0.16106	0.703505
Alzheimer's disease	Olink	OID31014	P29536	LMOD1	rs34091558	1:201917641	TA	T	0.662017	0.0629031	0.0449308	0.161513	0.703505
Alzheimer's disease	Olink	OID30329	Q9BXD5	NPL	rs116448311	1:183127290	C	T	0.994535	0.0532706	0.038109	0.162158	0.703761
Alzheimer's disease	Olink	OID31074	Q9H251	CDH23	rs2166631	10:71713125	C	T	0.785943	0.0799799	0.0572991	0.162765	0.704081
Alzheimer's disease	Olink	OID31397	Q16891	IMMT	rs17551822	2:86195293	T	C	0.463643	-0.0980452	0.0702802	0.162997	0.704263
Alzheimer's disease	Olink	OID20598	P28827	PTPRM	rs72911294	18:8253604	C	T	0.729032	-0.169486	0.121779	0.163997	0.704896
Alzheimer's disease	Olink	OID30849	Q8WTQ1;Q8WTQ1	DEFB104B;DEFB104A	rs146848359	8:7129732	T	C	0.0307269	0.157265	0.113475	0.165776	0.708287
Alzheimer's disease	Olink	OID20573	Q9UMR7	CLEC4A	rs117213717	12:8125599	G	A	0.985932	0.0255197	0.018442	0.166425	0.708618
Alzheimer's disease	Olink	OID30935	Q68J44	DUSP29	rs4745762	10:75068565	C	A	0.6612	-0.0848909	0.0613497	0.166444	0.708618
Alzheimer's disease	Olink	OID21411	Q9GZV9	FGF23	rs6489536	12:4382743	C	G	0.338541	0.109874	0.0794046	0.166444	0.708618
Alzheimer's disease	Olink	OID20241	P22748	CA4	rs117154637	17:60156793	A	T	0.965081	-0.0350143	0.0253218	0.166734	0.70876
Alzheimer's disease	Olink	OID21038	P05060	CHGB	rs236153	20:5923248	A	G	0.627855	-0.0189867	0.013749	0.167294	0.708852
Alzheimer's disease	Olink	OID20896	O95994	AGR2	rs7807123	7:16816925	T	C	0.566428	-0.105333	0.0764362	0.168188	0.709969
Alzheimer's disease	Olink	OID20188	P06858	LPL	rs1801177	8:19948197	G	A	0.98237	0.029683	0.0215692	0.168767	0.710736
Alzheimer's disease	Olink	OID30712	P04040	CAT	rs2284368	11:34447748	T	C	0.779392	-0.0718211	0.0522335	0.169131	0.710788
Alzheimer's disease	Olink	OID20966	Q9NZQ7	CD274	rs822340	9:5453260	G	A	0.745065	0.0378761	0.0275997	0.169957	0.712267
Alzheimer's disease	Olink	OID31110	Q6P1J6	PLB1	rs6753929	2:28539114	G	C	0.746581	0.0127707	0.00932464	0.170823	0.712302
Alzheimer's disease	Olink	OID21254	Q96DU3	SLAMF6	rs11265413	1:160490309	T	A	0.796977	0.0657202	0.0480084	0.171021	0.712461
Alzheimer's disease	Olink	OID30499	Q9UHN6	CEMIP2	rs62547012	9:71726240	G	A	0.0852921	-0.081103	0.0593141	0.171517	0.712657
Alzheimer's disease	Olink	OID30082	Q9BY32	ITPA	rs1127354	20:3213196	C	A	0.925461	0.0182331	0.0133372	0.171598	0.712657
Alzheimer's disease	Olink	OID30979	Q07617	SPAG1	rs2439461	8:100211550	G	A	0.432191	0.015669	0.011472	0.171985	0.71349
Alzheimer's disease	Olink	OID30315	Q9BXN1	ASPN	rs2295941	9:92274705	A	G	0.672752	0.0454392	0.0333997	0.173683	0.716636
Alzheimer's disease	Olink	OID21377	Q86SF2	GALNT7	rs144873913	4:173314153	C	A	0.997659	-0.123249	0.0906241	0.17383	0.716945
Alzheimer's disease	Olink	OID30718	Q04756	HGFAC	rs4690097	4:3444018	C	T	0.315529	0.0250687	0.0184389	0.173972	0.716945
Alzheimer's disease	Olink	OID30774	P29622	SERPINA4	rs5511	14:94567258	T	A	0.220437	-0.0215422	0.0158732	0.174736	0.717221
Alzheimer's disease	Olink	OID20749	Q9H008	LHPP	rs34062107	10:124470382	G	GC	0.181028	0.0322322	0.0237956	0.175562	0.718564
Alzheimer's disease	Olink	OID30622	P54764	EPHA4	rs10932916	2:221525251	A	G	0.514138	-0.0795944	0.0587995	0.175845	0.719128
Alzheimer's disease	Olink	OID31126	Q13938	CAPS	rs147363394	19:5915289	C	A	0.998612	0.0816482	0.0603961	0.176414	0.719205
Alzheimer's disease	Olink	OID30509	P17050	NAGA	rs121434529	22:42061052	C	T	0.995048	0.0696468	0.0515587	0.176752	0.719205
Alzheimer's disease	Olink	OID21013	P21217;Q11128	FUT3;FUT5	rs3760775	19:5841345	G	T	0.93971	0.0220103	0.016297	0.176832	0.719205
Alzheimer's disease	Olink	OID20657	Q12866	MERTK	rs10188640	2:111983520	G	A	0.374306	-0.0421638	0.0312464	0.177209	0.719866
Alzheimer's disease	Olink	OID31130	Q8WW22	DNAJA4	rs11635166	15:78246557	T	C	0.178629	-0.0912368	0.0676301	0.177319	0.720092
Alzheimer's disease	Olink	OID31411	Q96A25	TMEM106A	rs1554063	17:43135128	T	C	0.665128	-0.111693	0.082807	0.177389	0.720159
Alzheimer's disease	Olink	OID20937	Q13451	FKBP5	rs2817032	6:35720842	C	T	0.286876	0.0574721	0.0426251	0.177557	0.720317
Alzheimer's disease	Olink	OID20501	Q0Z7S8	FABP9	rs28497692	8:81500456	G	T	0.961581	-0.134603	0.0998378	0.177589	0.720317
Alzheimer's disease	Olink	OID20524	Q9UN19	DAPP1	rs7688733	4:99831495	A	G	0.522296	-0.109191	0.0811418	0.178406	0.720642
Alzheimer's disease	Olink	OID30275	Q6UY14	ADAMTSL4	rs758689051	1:150783393	G	T	0.998245	0.0518837	0.0385722	0.178591	0.720642
Alzheimer's disease	Olink	OID30698	P02748	C9	rs34000044	5:39342112	G	T	0.998543	0.123582	0.0919031	0.178724	0.720642
Alzheimer's disease	Olink	OID30527	Q99062	CSF3R	rs3917999	1:36467716	T	C	0.010561	0.0422153	0.0314407	0.17937	0.720642
Alzheimer's disease	Olink	OID20880	Q13308	PTK7	rs116450546	6:43089527	T	A	0.03606	-0.195853	0.146408	0.180988	0.722015
Alzheimer's disease	Olink	OID30476	Q9NS62	THSD1	rs149590732	13:52397552	G	A	0.00382123	-0.0837091	0.0626468	0.181482	0.723176
Alzheimer's disease	Olink	OID20294	P04080	CSTB	rs35285321	21:43781951	G	A	0.689727	0.0147831	0.0110873	0.182422	0.723258
Alzheimer's disease	Olink	OID20390	O14786	NRP1	rs2506150	10:33194380	G	A	0.640463	0.0367546	0.0275659	0.182422	0.723258
Alzheimer's disease	Olink	OID21469	Q8TDQ1	CD300LF	rs35489971	17:74704804	G	A	0.812327	0.0108857	0.00818356	0.183456	0.724738
Alzheimer's disease	Olink	OID30778	P02743	APCS	rs36126250	1:159593911	T	G	0.977	-0.0678312	0.0510135	0.183627	0.724812
Alzheimer's disease	Olink	OID20604	P10144	GZMB	rs8192918	14:24632672	C	CT	0.775992	0.0366882	0.0276573	0.184664	0.725548
Alzheimer's disease	Olink	OID21021	O14737	PDCD5	rs10402931	19:32581163	A	G	0.683858	0.0328491	0.0247672	0.184735	0.725548
Alzheimer's disease	Olink	OID30412	Q9UQP3	TNN	rs75359169	1:175121701	GGAT	G	0.362662	0.0130873	0.00987285	0.184978	0.725867
Alzheimer's disease	Olink	OID20158	Q9UHD0	IL19	rs2243191	1:206842612	C	T	0.779464	-0.03563	0.0269329	0.185863	0.727215
Alzheimer's disease	Olink	OID20859	Q9Y2V2	CARHSP1	rs12597479	16:8809732	G	T	0.474055	0.139045	0.105571	0.187814	0.731578
Alzheimer's disease	Olink	OID20320	Q16769	QPCT	rs4670696	2:37372820	A	C	0.976418	-0.0352748	0.0267953	0.188021	0.731582
Alzheimer's disease	Olink	OID30611	P40197	GP5	rs1466733	3:194400269	A	G	0.763006	0.0930503	0.0707182	0.188245	0.731603
Alzheimer's disease	Olink	OID30638	O96007	MOCS2	rs6880055	5:53093598	G	A	0.342199	0.0251911	0.019172	0.188862	0.731874
Alzheimer's disease	Olink	OID20301	Q8N423	LILRB2	rs383925	19:54279666	C	T	0.794456	0.0134394	0.0102518	0.189883	0.732227
Alzheimer's disease	Olink	OID20341	P20062	TCN2	rs740234	22:30612758	G	A	0.204058	0.0207037	0.0158044	0.190196	0.732377
Alzheimer's disease	Olink	OID21003	Q9BS40	LXN	rs6785524	3:158619442	C	A	0.474724	-0.0633505	0.0484094	0.190656	0.733263
Alzheimer's disease	Olink	OID30533	Q9Y2X7	GIT1	rs142511067	17:29729269	G	C	0.021749	-0.167523	0.128394	0.191974	0.734994
Alzheimer's disease	Olink	OID30646	P22455	FGFR4	rs351855	5:177093242	A	G	0.295989	-0.0114947	0.00881922	0.192448	0.735325
Alzheimer's disease	Olink	OID20878	Q96FQ6	S100A16	rs9700928	1:153612510	A	C	0.513847	-0.104322	0.0801731	0.193188	0.736698
Alzheimer's disease	Olink	OID20587	Q6ZUJ8	PIK3AP1	rs41317268	10:96709357	A	G	0.805197	-0.0582381	0.0447651	0.193268	0.736698
Alzheimer's disease	Olink	OID21480	Q7Z4W1	DCXR	rs61746217	17:82036043	C	T	0.996984	0.0966852	0.0744033	0.193781	0.737553
Alzheimer's disease	Olink	OID20635	P40259	CD79B	rs12946669	17:63928647	C	T	0.605818	0.0667222	0.0514189	0.194418	0.738646
Alzheimer's disease	Olink	OID30681	P07333	CSF1R	rs56048668	5:150080979	A	C	0.993335	-0.045516	0.0352424	0.196526	0.7416
Alzheimer's disease	Olink	OID20342	P05121	SERPINE1	rs2227667	7:101131468	A	G	0.80027	-0.108405	0.084035	0.197051	0.742471
Alzheimer's disease	Olink	OID31382	Q9UKM9	RALY	rs1007090	20:33995065	C	T	0.648396	-0.149344	0.116008	0.19797	0.74286
Alzheimer's disease	Olink	OID30322	Q8N436	CPXM2	rs28741041	10:123891193	G	C	0.612854	0.0234774	0.0182369	0.19797	0.74286
Alzheimer's disease	Olink	OID30356	P45954	ACADSB	rs7913063	10:123039167	T	A	0.0846732	0.0504889	0.0392691	0.198543	0.743341
Alzheimer's disease	Olink	OID30970	O14578	CIT	rs78121560	12:119807840	A	T	0.982791	-0.197039	0.153307	0.198703	0.743691
Alzheimer's disease	Olink	OID30415	Q13510	ASAH1	rs2472205	8:18067230	A	T	0.959	0.0230144	0.0179203	0.19905	0.744198
Alzheimer's disease	Olink	OID21045	Q6NW40	RGMB	rs56870134	5:98437819	T	C	0.547824	-0.0615067	0.0480338	0.200374	0.746119
Alzheimer's disease	Olink	OID30334	Q6UXI7	VIT	rs1468810	2:36766797	C	A	0.413819	0.0245244	0.0192031	0.201564	0.747492
Alzheimer's disease	Olink	OID20442	O60934	NBN	rs74378230	8:90031136	A	G	0.995602	-0.137839	0.108032	0.201986	0.747492
Alzheimer's disease	Olink	OID21105	Q13093	PLA2G7	rs574476364	6:46717995	C	T	0.998837	0.112439	0.0882412	0.202586	0.747492
Alzheimer's disease	Olink	OID30564	O60437	PPL	rs61499243	16:4950211	T	C	0.111482	0.125986	0.0988844	0.202637	0.747492
Alzheimer's disease	Olink	OID20728	Q8WXD2	SCG3	rs2606134	15:51681453	C	G	0.756738	-0.0170978	0.0134239	0.202775	0.747492
Alzheimer's disease	Olink	OID21196	P43628	KIR2DL3	rs1743325	19:54740939	G	T	0.601164	0.0711844	0.0559306	0.203115	0.747492
Alzheimer's disease	Olink	OID31431	P43627	KIR2DL2	rs1743325	19:54740939	G	T	0.601312	0.0240494	0.018896	0.203115	0.747492
Alzheimer's disease	Olink	OID21215	P31994	FCGR2B	rs1801274	1:161509955	A	G	0.4656	-0.0228494	0.0179689	0.203514	0.747574
Alzheimer's disease	Olink	OID30716	Q9BXR6	CFHR5	rs72732234	1:196334759	T	C	0.982733	-0.0251104	0.0197611	0.203835	0.747574
Alzheimer's disease	Olink	OID20935	P52798	EFNA4	rs148289726	1:155066794	C	T	0.997489	-0.0895179	0.0704944	0.204135	0.747574
Alzheimer's disease	Olink	OID30388	O43280	TREH	rs11455968	11:118692994	GA	G	0.325361	-0.0127835	0.0100685	0.204205	0.747574
Alzheimer's disease	Olink	OID30993	O60469	DSCAM	rs78111814	21:40688572	C	T	0.037975	0.0272732	0.0214816	0.204224	0.747574
Alzheimer's disease	Olink	OID20804	Q9NSK7	C19orf12	rs146170087	19:29702747	T	C	0.999043	0.162862	0.128291	0.204273	0.747574
Alzheimer's disease	Olink	OID31463	O94988	FAM13A	rs35916067	4:89014507	T	C	0.830489	0.0796991	0.0627932	0.204359	0.747574
Alzheimer's disease	Olink	OID20386	P00441	SOD1	rs7282332	21:31753926	A	G	0.103032	0.17381	0.137003	0.204564	0.747574
Alzheimer's disease	Olink	OID20842	Q9BW30	TPPP3	rs13334364	16:67298462	T	C	0.924861	-0.161165	0.127056	0.204635	0.747574
Alzheimer's disease	Olink	OID21382	Q99536	VAT1	rs7210098	17:43141596	C	T	0.664646	-0.07751	0.0611547	0.204997	0.747574
Alzheimer's disease	Olink	OID21444	O95388	CCN4	rs12156037	8:133192215	A	G	0.646356	-0.0248412	0.0195994	0.204997	0.747574
Alzheimer's disease	Olink	OID20668	P51671	CCL11	rs4471731	17:34229146	A	G	0.623702	-0.107986	0.0853607	0.20585	0.748308
Alzheimer's disease	Olink	OID20725	Q99983	OMD	rs10115290	9:92433576	A	G	0.310938	-0.15883	0.12562	0.206098	0.748308
Alzheimer's disease	Olink	OID30648	Q6FHJ7	SFRP4	rs75207237	7:37932788	A	T	0.128267	0.0534428	0.0422807	0.20623	0.748308
Alzheimer's disease	Olink	OID21116	P14778	IL1R1	rs3917238	2:102156623	C	T	0.699304	-0.0603845	0.0478724	0.207178	0.749186
Alzheimer's disease	Olink	OID20102	P31997	CEACAM8	rs12459454	19:41759235	A	G	0.707866	0.0926692	0.0735227	0.207519	0.749186
Alzheimer's disease	Olink	OID30362	P40199	CEACAM6	rs12459454	19:41759235	A	G	0.70823	0.100622	0.0798324	0.207519	0.749186
Alzheimer's disease	Olink	OID20414	Q12805	EFEMP1	rs3791679	2:55869757	G	A	0.22632	-0.0534873	0.0424362	0.207519	0.749186
Alzheimer's disease	Olink	OID20574	P13725	OSM	rs4823082	22:30204116	G	C	0.977117	0.177926	0.141278	0.207886	0.749186
Alzheimer's disease	Olink	OID30318	P16035	TIMP2	rs8066695	17:78917761	C	T	0.454564	-0.110416	0.0879038	0.209081	0.750626
Alzheimer's disease	Olink	OID31145	Q9NR46	SH3GLB2	rs62585602	9:129020685	G	A	0.524578	0.0377818	0.0300787	0.209081	0.750626
Alzheimer's disease	Olink	OID20656	P14210	HGF	rs5745687	7:81729735	C	T	0.934844	-0.111119	0.0884636	0.209081	0.750626
Alzheimer's disease	Olink	OID20864	O14523	C2CD2L	rs640603	11:119093620	G	A	0.648251	-0.192797	0.153524	0.209183	0.750626
Alzheimer's disease	Olink	OID30246	Q0VD83	APOBR	rs149271	16:28495551	A	G	0.590004	0.00925984	0.00739006	0.210201	0.751754
Alzheimer's disease	Olink	OID20894	Q9NQ88	TIGAR	rs3217860	12:4289884	A	G	0.752319	-0.179691	0.143451	0.21034	0.751754
Alzheimer's disease	Olink	OID20428	O95760	IL33	rs185705622	9:6291948	G	C	0.995388	-0.21595	0.1724	0.210346	0.751754
Alzheimer's disease	Olink	OID30395	Q9BYJ0	FGFBP2	rs35700679	4:15958623	G	A	0.14828	-0.0193193	0.0155667	0.214579	0.758079
Alzheimer's disease	Olink	OID20652	Q13478	IL18R1	rs10190555	2:102377596	A	G	0.225901	-0.0132517	0.0106905	0.21513	0.759137
Alzheimer's disease	Olink	OID30734	Q96IY4	CPB2	rs6561283	13:46066702	G	A	0.735349	0.0169121	0.0136483	0.215297	0.759196
Alzheimer's disease	Olink	OID20229	Q92823	NRCAM	rs12056165	7:108339051	T	C	0.300753	0.036749	0.0296689	0.21548	0.759196
Alzheimer's disease	Olink	OID21442	Q16595	FXN	rs7041781	9:69217427	G	A	0.382377	0.132888	0.107332	0.215681	0.759196
Alzheimer's disease	Olink	OID20365	Q9UBR2	CTSZ	rs199825459	20:58997654	A	G	0.991627	-0.0330633	0.0267168	0.215884	0.759196
Alzheimer's disease	Olink	OID30390	P47972	NPTX2	rs3901435	7:98658349	T	C	0.714092	-0.0322973	0.026187	0.217451	0.761079
Alzheimer's disease	Olink	OID30326	Q6NUS6	TCTN3	rs61871796	10:95665573	C	A	0.348685	0.0168028	0.0136324	0.217741	0.761523
Alzheimer's disease	Olink	OID30738	P00746	CFD	rs71335276	19:859368	G	T	0.772837	-0.0717105	0.0582311	0.218143	0.761835
Alzheimer's disease	Olink	OID30678	Q0ZGT2	NEXN	rs9661193	1:77915367	C	T	0.924188	-0.122484	0.0996023	0.218798	0.76296
Alzheimer's disease	Olink	OID20350	P15144	ANPEP	rs1042499	15:89785074	C	T	0.0571408	0.026258	0.0213728	0.219233	0.763015
Alzheimer's disease	Olink	OID31138	P11137	MAP2	rs113770841	2:209496143	C	G	0.015139	0.105181	0.0856609	0.219491	0.763015
Alzheimer's disease	Olink	OID20647	O95971	CD160	rs1297552	1:145763876	A	T	0.597657	0.0446026	0.0363319	0.219581	0.763015
Alzheimer's disease	Olink	OID31286	Q99487	PAFAH2	rs150853838	1:25976737	G	A	0.996023	0.151105	0.123089	0.219593	0.763015
Alzheimer's disease	Olink	OID31504	O75830	SERPINI2	rs6444344	3:167460546	A	G	0.12382	0.0308299	0.0251352	0.219987	0.76379
Alzheimer's disease	Olink	OID30403	P10645	CHGA	rs729940	14:92932756	C	T	0.842892	0.0582316	0.0476441	0.221624	0.76471
Alzheimer's disease	Olink	OID20275	P08118	MSMB	rs28451380	10:46106042	G	C	0.609148	0.0147663	0.0120943	0.222112	0.764936
Alzheimer's disease	Olink	OID20328	Q16663	CCL15	rs854628	17:36002776	C	A	0.074987	0.0120298	0.0098657	0.22271	0.76557
Alzheimer's disease	Olink	OID20312	Q13231	CHIT1	rs872583	1:203215638	T	C	0.796979	-0.011263	0.00924849	0.223292	0.766066
Alzheimer's disease	Olink	OID20705	P21860	ERBB3	rs75526830	12:56095610	G	A	0.00488138	0.0325504	0.0267967	0.224475	0.766088
Alzheimer's disease	Olink	OID31191	P43630	KIR3DL2	rs138782856	19:54876052	A	C	0.0340686	-0.0906718	0.0747966	0.225419	0.766947
Alzheimer's disease	Olink	OID30445	Q9UPW0	FOXJ3	rs1139978	1:42191525	T	G	0.861238	-0.139297	0.114945	0.225564	0.766947
Alzheimer's disease	Olink	OID20389	Q16853	AOC3	rs33986943	17:42852620	G	A	0.888979	-0.0187972	0.0155682	0.227275	0.767778
Alzheimer's disease	Olink	OID31516	Q9HC56	PCDH9	rs73196184	13:67234051	A	G	0.113489	-0.0481314	0.0399138	0.227863	0.769088
Alzheimer's disease	Olink	OID20696	Q08334	IL10RB	rs2515717	21:33289977	A	G	0.449537	0.0189932	0.0157963	0.229216	0.770644
Alzheimer's disease	Olink	OID20332	P39060	COL18A1	rs9976834	21:45477300	C	T	0.816106	-0.0633341	0.052694	0.229393	0.770644
Alzheimer's disease	Olink	OID21492	Q9H8J5	MANSC1	rs3053800	12:12346197	CTG	C	0.504009	0.204748	0.170623	0.230139	0.770644
Alzheimer's disease	Olink	OID20897	P16444	DPEP1	rs409170	16:89615942	G	A	0.596714	0.0127676	0.0106397	0.230139	0.770644
Alzheimer's disease	Olink	OID31157	P40313	CTRL	rs20549	16:67936027	G	A	0.16698	0.140791	0.117326	0.230139	0.770644
Alzheimer's disease	Olink	OID20126	Q05315	CLC	rs143121234	19:39735890	C	G	0.998051	-0.0821526	0.0685956	0.231058	0.771463
Alzheimer's disease	Olink	OID20925	P09466	PAEP	rs9409964	9:135580082	A	G	0.187823	0.0146966	0.0122855	0.231594	0.771463
Alzheimer's disease	Olink	OID31039	P54284	CACNB3	rs7975385	12:48797209	C	T	0.233276	0.0982632	0.0823059	0.232526	0.772361
Alzheimer's disease	Olink	OID30297	Q14914	PTGR1	rs7036102	9:111564267	G	A	0.0504458	0.030882	0.025867	0.232526	0.772361
Alzheimer's disease	Olink	OID30291	P33681	CD80	rs56078908	3:119567674	T	A	0.106045	0.0244798	0.0205101	0.232655	0.772361
Alzheimer's disease	Olink	OID31293	P49137	MAPKAPK2	rs11119390	1:206728037	G	C	0.298563	-0.0712058	0.0596772	0.232798	0.772361
Alzheimer's disease	Olink	OID20193	Q9HBB8	CDHR5	rs12360820	11:620927	C	A	0.828755	0.0188303	0.0157885	0.233002	0.772361
Alzheimer's disease	Olink	OID30686	P02652	APOA2	rs4073054	1:161230697	A	C	0.626291	-0.148939	0.125108	0.233859	0.772361
Alzheimer's disease	Olink	OID20714	P34896	SHMT1	rs669340	17:18360643	C	G	0.633865	0.0139008	0.0116767	0.233859	0.772361
Alzheimer's disease	Olink	OID21037	P06733	ENO1	rs11544513	1:8866415	G	T	0.996693	0.0645942	0.0543075	0.234276	0.772361
Alzheimer's disease	Olink	OID21142	Q969Z4	RELT	rs11235729	11:73387281	A	G	0.206577	0.0300903	0.025326	0.234787	0.772549
Alzheimer's disease	Olink	OID20704	O76096	CST7	rs227651	20:24949198	A	G	0.769049	0.0138782	0.0117247	0.236542	0.774108
Alzheimer's disease	Olink	OID20985	Q07011	TNFRSF9	rs2300428	1:7936834	G	A	0.479315	-0.0660142	0.0558059	0.236838	0.774108
Alzheimer's disease	Olink	OID21311	Q9BTE6	AARSD1	rs323500	17:42988528	T	C	0.289876	0.0797503	0.0675978	0.23809	0.774108
Alzheimer's disease	Olink	OID30927	Q14184	DOC2B	rs8069133	17:182520	G	A	0.674116	0.167299	0.141905	0.238419	0.774108
Alzheimer's disease	Olink	OID21359	Q7Z5R6	APBB1IP	rs2992335	10:26439005	C	G	0.399071	-0.0455478	0.0386466	0.238569	0.774108
Alzheimer's disease	Olink	OID30580	Q8TEA8	DTD1	rs6081238	20:18596568	G	A	0.624023	-0.0597487	0.0506959	0.238569	0.774108
Alzheimer's disease	Olink	OID30131	P54296	MYOM2	rs117165873	8:2106287	G	A	0.00453411	-0.0770064	0.0653387	0.238569	0.774108
Alzheimer's disease	Olink	OID21479	Q96SM3	CPXM1	rs215545	20:2801369	C	T	0.764539	-0.0310902	0.026413	0.239162	0.774214
Alzheimer's disease	Olink	OID30776	P01024	C3	rs11569466	19:6701598	G	T	0.863454	-0.0894401	0.0762342	0.240704	0.775044
Alzheimer's disease	Olink	OID30626	A2VDF0	FUOM	rs11816588	10:133361096	C	T	0.0325539	-0.055256	0.0471067	0.240797	0.775044
Alzheimer's disease	Olink	OID20653	P43489	TNFRSF4	rs201944277	1:1216707	CCT	C	0.955194	0.0867428	0.0742133	0.242472	0.776951
Alzheimer's disease	Olink	OID30625	P09529	INHBB	rs17050272	2:120548864	A	G	0.411938	0.0266065	0.0227664	0.242535	0.776951
Alzheimer's disease	Olink	OID20411	P05362	ICAM1	rs5030377	19:10282558	G	A	0.377967	0.0250312	0.021421	0.242589	0.776951
Alzheimer's disease	Olink	OID20578	Q14773	ICAM4	rs5030377	19:10282558	A	G	0.621745	-0.090661	0.0775849	0.242589	0.776951
Alzheimer's disease	Olink	OID20451	Q13459	MYO9B	rs11392202	19:17202369	A	AT	0.601447	-0.20443	0.175226	0.243345	0.776951
Alzheimer's disease	Olink	OID30408	O95965	ITGBL1	rs1034270	13:101456046	C	T	0.152317	0.0349831	0.0300228	0.243931	0.777397
Alzheimer's disease	Olink	OID20590	Q6UXB4	CLEC4G	rs76560987	19:7734566	T	C	0.0709042	-0.0531487	0.0456705	0.244528	0.777397
Alzheimer's disease	Olink	OID30307	P02008	HBZ	rs2461286	16:153255	A	G	0.351498	0.00970054	0.00834247	0.244914	0.777397
Alzheimer's disease	Olink	OID21030	Q99731	CCL19	rs10972202	9:34707817	T	C	0.122694	-0.135913	0.116905	0.244991	0.777397
Alzheimer's disease	Olink	OID30677	P04180	LCAT	rs4986970	16:67942417	A	T	0.964749	-0.0934527	0.0805518	0.245985	0.778876
Alzheimer's disease	Olink	OID30266	P07098	LIPF	rs35999447	10:88713471	CA	C	0.720182	0.0352129	0.0303671	0.246222	0.778951
Alzheimer's disease	Olink	OID21423	Q10471	GALNT2	rs4846914	1:230159944	A	G	0.606091	0.0327868	0.0283469	0.247425	0.780742
Alzheimer's disease	Olink	OID21151	Q9Y624	F11R	rs60315407	1:161063015	C	T	0.291191	-0.165802	0.143483	0.247863	0.781493
Alzheimer's disease	Olink	OID20270	Q96AP7	ESAM	rs61753651	11:124756673	G	A	0.996084	0.0458279	0.0396893	0.248227	0.781903
Alzheimer's disease	Olink	OID20267	P01589	IL2RA	rs12722497	10:6053965	A	C	0.0886912	-0.0164195	0.0142232	0.248331	0.782037
Alzheimer's disease	Olink	OID20357	Q12794	HYAL1	rs116482870	3:50302191	C	T	0.937653	-0.0358891	0.0311525	0.249302	0.783046
Alzheimer's disease	Olink	OID30430	Q04609	FOLH1	rs61886488	11:49158908	T	G	0.0575251	-0.107983	0.0938298	0.249799	0.783142
Alzheimer's disease	Olink	OID30213	Q13316	DMP1	rs187930321	4:87650088	C	A	0.00151589	0.203747	0.177457	0.250907	0.783704
Alzheimer's disease	Olink	OID30644	Q9NRS6	SNX15	rs2670910	11:65039664	G	A	0.913576	-0.0219038	0.0190858	0.251113	0.783704
Alzheimer's disease	Olink	OID20602	Q9NQ25	SLAMF7	rs11581248	1:160750284	C	T	0.863901	-0.0149555	0.0130463	0.251654	0.783841
Alzheimer's disease	Olink	OID20244	P23141	CES1	rs143168962	16:55815161	T	G	0.943497	0.0194524	0.0170208	0.253098	0.785056
Alzheimer's disease	Olink	OID30565	O95157	NXPH3	rs147028083	17:49578668	C	G	0.992891	-0.0314699	0.0275659	0.253611	0.785056
Alzheimer's disease	Olink	OID30103	Q10587	TEF	rs4822027	22:41390223	A	G	0.20978	0.133792	0.117216	0.253698	0.785056
Alzheimer's disease	Olink	OID31362	Q8WUD1	RAB2B	rs34855848	14:21461559	C	CA	0.86343	0.0597336	0.052428	0.25456	0.785056
Alzheimer's disease	Olink	OID20372	P08709	F7	rs510335	13:113105441	G	T	0.887828	0.0178468	0.0156641	0.25456	0.785056
Alzheimer's disease	Olink	OID30277	Q8IWT1	SCN4B	rs35632913	11:118142548	G	GT	0.36134	0.0153083	0.0134895	0.256446	0.78604
Alzheimer's disease	Olink	OID20083	P21246	PTN	rs10255150	7:137328719	A	G	0.423534	0.0617735	0.054467	0.256733	0.78604
Alzheimer's disease	Olink	OID30505	Q9UIK4	DAPK2	rs34772505	15:63984573	T	C	0.43002	0.024006	0.0211666	0.256733	0.78604
Alzheimer's disease	Olink	OID30699	P0DJD7	PGA4	rs113061811	11:61452227	C	T	0.978115	0.177278	0.156363	0.256896	0.78604
Alzheimer's disease	Olink	OID31399	Q8N5J2	MINDY1	rs140386498	1:151000483	A	T	0.988276	-0.0667262	0.0589229	0.257453	0.78604
Alzheimer's disease	Olink	OID20670	Q9HBG7	LY9	rs12128261	1:160792994	G	T	0.217315	-0.0186748	0.0165072	0.257923	0.78604
Alzheimer's disease	Olink	OID20072	Q6UWL2	SUSD1	rs146879704	9:112124289	C	T	0.996837	0.0688349	0.060862	0.258056	0.78604
Alzheimer's disease	Olink	OID20740	Q15389	ANGPT1	rs60729265	8:107074565	TG	T	0.366153	0.174348	0.154779	0.259981	0.78808
Alzheimer's disease	Olink	OID20917	Q8NBI3	DRAXIN	rs6679089	1:11692083	G	A	0.944131	0.0339025	0.0300988	0.260007	0.78808
Alzheimer's disease	Olink	OID21025	P28906	CD34	rs6671850	1:207884455	T	C	0.0639804	0.147719	0.131396	0.260918	0.788089
Alzheimer's disease	Olink	OID21252	Q9UHF1	EGFL7	rs74557797	9:136656051	G	T	0.906625	-0.06343	0.0564211	0.260918	0.788089
Alzheimer's disease	Olink	OID31043	O94830	DDHD2	rs12056698	8:38250355	C	G	0.758327	0.100081	0.0890627	0.261136	0.788089
Alzheimer's disease	Olink	OID20339	P13987	CD59	rs704701	11:33722133	T	G	0.679165	0.0407286	0.0362484	0.261185	0.788089
Alzheimer's disease	Olink	OID30730	P20742	PZP	rs7311982	12:9162261	C	T	0.710751	0.0300034	0.026703	0.261185	0.788089
Alzheimer's disease	Olink	OID31446	Q03169	TNFAIP2	rs576859558	14:103142861	T	G	0.996198	-0.141991	0.126382	0.261223	0.788089
Alzheimer's disease	Olink	OID20306	Q13332	PTPRS	rs55763631	19:5293572	A	C	0.048114	0.0353616	0.0315674	0.262632	0.788377
Alzheimer's disease	Olink	OID30598	P55083	MFAP4	rs139356332	17:19385973	G	C	0.976809	0.0439008	0.0391922	0.262654	0.788377
Alzheimer's disease	Olink	OID30428	O00206	TLR4	rs4986790	9:117713024	A	G	0.940284	0.0580717	0.0519588	0.263718	0.789619
Alzheimer's disease	Olink	OID21510	Q15303	ERBB4	rs11453664	2:212538240	AC	A	0.269003	0.0482355	0.04323	0.264512	0.79023
Alzheimer's disease	Olink	OID31385	Q8NEB7	ACRBP	rs7959658	12:6645025	G	A	0.361059	-0.0603624	0.0541395	0.264875	0.790354
Alzheimer's disease	Olink	OID21499	P06870	KLK1	rs3212815	19:50824454	G	A	0.959833	0.0295203	0.0265203	0.265656	0.79135
Alzheimer's disease	Olink	OID21429	Q96JA1	LRIG1	rs2306272	3:66384219	T	C	0.711829	0.0115343	0.0103692	0.265984	0.791415
Alzheimer's disease	Olink	OID20400	P01034	CST3	rs911119	20:23632100	T	C	0.776543	0.0331814	0.0298328	0.266033	0.791415
Alzheimer's disease	Olink	OID20679	P53634	CTSC	rs11600158	11:88337746	G	A	0.098431	0.0151667	0.01365	0.266521	0.791634
Alzheimer's disease	Olink	OID20980	Q9NPH6	OBP2B	rs4962104	9:133211660	C	T	0.800092	-0.0157595	0.0141978	0.266999	0.791825
Alzheimer's disease	Olink	OID30754	P43251	BTD	rs13078881	3:15645186	G	C	0.956714	0.013965	0.0126056	0.26793	0.793068
Alzheimer's disease	Olink	OID31209	Q14554	PDIA5	rs3804749	3:123114156	C	T	0.406867	-0.0373059	0.0336957	0.268232	0.793068
Alzheimer's disease	Olink	OID20111	P22004	BMP6	rs111588693	6:7727038	A	G	0.468267	0.0689589	0.0622854	0.268232	0.793068
Alzheimer's disease	Olink	OID20347	Q96KN2	CNDP1	rs17817077	18:74542308	A	G	0.393086	-0.0319453	0.0288867	0.268777	0.793068
Alzheimer's disease	Olink	OID20354	P13591	NCAM1	rs11214489	11:113105212	C	T	0.815105	-0.0348613	0.0315555	0.269263	0.793788
Alzheimer's disease	Olink	OID21369	P82980	RBP5	rs76904513	12:7125522	A	G	0.912216	0.0318676	0.028935	0.270744	0.794277
Alzheimer's disease	Olink	OID30583	Q9BRK3	MXRA8	rs200138692	1:1355537	G	C	0.998885	0.141985	0.129222	0.27187	0.794277
Alzheimer's disease	Olink	OID20875	Q9Y2W6	TDRKH	rs4845556	1:151772382	A	G	0.481154	-0.0283739	0.0258235	0.27187	0.794277
Alzheimer's disease	Olink	OID20605	P24001	IL32	rs45499297	16:3065271	T	C	0.905686	-0.0402969	0.0367488	0.272837	0.794697
Alzheimer's disease	Olink	OID21123	P20774	OGN	rs7026361	9:92376282	T	G	0.368931	-0.0154083	0.0140685	0.273412	0.795305
Alzheimer's disease	Olink	OID20089	Q8TE57	ADAMTS16	rs40468	5:4982701	A	G	0.661653	-0.0773578	0.0708434	0.274853	0.795705
Alzheimer's disease	Olink	OID20747	P24387	CRHBP	rs6896257	5:76914771	G	A	0.361501	0.016143	0.0147835	0.274853	0.795705
Alzheimer's disease	Olink	OID21454	O00292	LEFTY2	rs57114136	1:225887710	GC	G	0.629689	-0.0133268	0.0122046	0.274853	0.795705
Alzheimer's disease	Olink	OID20104	O75356	ENTPD5	rs146086623	14:74000519	G	A	0.94662	-0.0184004	0.0168584	0.275069	0.795705
Alzheimer's disease	Olink	OID20584	P01730	CD4	rs73053728	12:6787380	A	G	0.697681	-0.0267192	0.0244926	0.275313	0.795705
Alzheimer's disease	Olink	OID20695	P13236	CCL4	rs11316723	17:36463756	TC	T	0.878149	-0.0316325	0.0290163	0.275641	0.795705
Alzheimer's disease	Olink	OID20850	Q15126	PMVK	rs114951074	1:154931441	C	T	0.992597	0.0853533	0.078367	0.276089	0.796195
Alzheimer's disease	Olink	OID20268	P09619	PDGFRB	rs740750	5:150135511	A	G	0.557213	0.00761969	0.00702705	0.278215	0.79837
Alzheimer's disease	Olink	OID21098	Q9UGT4	SUSD2	rs117587385	22:24181236	A	G	0.0375068	0.0193438	0.0179325	0.28072	0.800746
Alzheimer's disease	Olink	OID20561	P78310	CXADR	rs2737867	21:17563829	C	T	0.332123	-0.0785858	0.0729146	0.281133	0.801073
Alzheimer's disease	Olink	OID20927	P07741	APRT	rs111433410	16:88802787	C	T	0.990262	-0.138857	0.128878	0.281287	0.801308
Alzheimer's disease	Olink	OID20944	P78333	GPC5	rs342706	13:91764804	T	C	0.728342	0.0111602	0.0103631	0.281515	0.801308
Alzheimer's disease	Olink	OID31509	P49223	SPINT3	rs6017593	20:45519174	G	A	0.533324	0.0959154	0.0893006	0.282789	0.802552
Alzheimer's disease	Olink	OID21387	Q9P1Z2	CALCOCO1	rs17102261	12:53732948	G	T	0.150203	0.0836392	0.077871	0.282789	0.802552
Alzheimer's disease	Olink	OID20845	Q96PP9	GBP4	rs495163	1:89182399	G	A	0.492141	-0.0109406	0.0101946	0.283195	0.802552
Alzheimer's disease	Olink	OID31441	Q14BN4	SLMAP	rs1354034	3:56815721	C	T	0.604628	-0.124189	0.115722	0.283195	0.802552
Alzheimer's disease	Olink	OID21450	Q6UWN8	SPINK6	rs12717962	5:148186561	A	G	0.446299	0.0245063	0.0228354	0.283195	0.802552
Alzheimer's disease	Olink	OID30825	Q7RTW8	OTOA	rs8055493	16:21759695	A	G	0.574549	-0.155869	0.145361	0.28359	0.802552
Alzheimer's disease	Olink	OID30359	P07093	SERPINE2	rs68066031	2:224015781	T	C	0.770138	-0.0164641	0.015356	0.283646	0.802552
Alzheimer's disease	Olink	OID20566	O76036	NCR1	rs7255591	19:54904812	G	C	0.911264	0.0389411	0.0363607	0.284184	0.802552
Alzheimer's disease	Olink	OID20530	P33241	LSP1	rs907612	11:1852991	T	C	0.378562	0.0609879	0.0569667	0.284355	0.802552
Alzheimer's disease	Olink	OID21438	P35052	GPC1	rs77078946	2:240464000	G	T	0.114114	-0.027693	0.0259127	0.285204	0.802741
Alzheimer's disease	Olink	OID20100	O75354	ENTPD6	rs6050446	20:25214873	G	A	0.966546	-0.014428	0.0135162	0.285764	0.802741
Alzheimer's disease	Olink	OID20608	P20340	RAB6A	rs11235951	11:73927813	T	C	0.133595	0.173975	0.163016	0.285869	0.802741
Alzheimer's disease	Olink	OID20071	O95183	VAMP5	rs6547623	2:85574841	A	T	0.299547	0.114565	0.107405	0.286122	0.802741
Alzheimer's disease	Olink	OID20851	Q6UX27	VSTM1	rs2433724	19:54042277	T	C	0.570895	-0.0126248	0.0118439	0.286453	0.802741
Alzheimer's disease	Olink	OID21183	Q9NRA1	PDGFC	rs12499706	4:156174698	C	G	0.725271	-0.106278	0.0997045	0.286453	0.802741
Alzheimer's disease	Olink	OID30253	P0DPI2	GATD3	rs13047030	21:44057275	G	A	0.182268	-0.0937329	0.0880275	0.28696	0.80314
Alzheimer's disease	Olink	OID20456	Q96PD4	IL17F	rs2397084	6:52237046	T	C	0.90503	0.0580266	0.0545216	0.287199	0.80314
Alzheimer's disease	Olink	OID30419	P07602	PSAP	rs57681041	10:71884204	C	T	0.778515	-0.0414095	0.0389973	0.288301	0.804112
Alzheimer's disease	Olink	OID20416	Q92820	GGH	rs74329104	8:63018637	A	G	0.0659257	-0.0240794	0.0226956	0.288701	0.804112
Alzheimer's disease	Olink	OID21121	Q99972	MYOC	rs235879	1:171646796	C	T	0.588617	0.0338665	0.0319422	0.289035	0.804112
Alzheimer's disease	Olink	OID21441	O60243	HS6ST1	rs6761320	2:128292780	C	T	0.571642	-0.0419265	0.0395443	0.289035	0.804112
Alzheimer's disease	Olink	OID21199	P35070	BTC	rs28549760	4:74794307	A	C	0.867655	-0.0209065	0.0197357	0.289453	0.804112
Alzheimer's disease	Olink	OID20984	Q8N474	SFRP1	rs72643819	8:41309674	G	T	0.613276	-0.0477013	0.0450513	0.28968	0.804112
Alzheimer's disease	Olink	OID21072	P02749	APOH	rs1801689	17:66214462	A	C	0.969914	0.0163531	0.0154636	0.290273	0.804597
Alzheimer's disease	Olink	OID30301	P15502	ELN	rs17855988	7:74060495	C	G	0.100144	0.103742	0.0981723	0.290631	0.804597
Alzheimer's disease	Olink	OID20465	Q99748	NRTN	rs36055559	19:5799422	G	A	0.827542	-0.1734	0.164205	0.290968	0.804597
Alzheimer's disease	Olink	OID20903	P14868	DARS1	rs149170955	2:135933930	G	A	0.998081	0.0963099	0.0914892	0.292482	0.805621
Alzheimer's disease	Olink	OID31026	Q08378	GOLGA3	rs11147139	12:132881065	A	G	0.222145	-0.0897187	0.0854867	0.293946	0.806929
Alzheimer's disease	Olink	OID30393	Q96CG8	CTHRC1	rs2575694	8:103373791	G	A	0.443806	-0.0532805	0.0508023	0.294279	0.806929
Alzheimer's disease	Olink	OID21456	P16562	CRISP2	rs555247	6:49742392	A	G	0.455645	0.0176046	0.0167857	0.294279	0.806929
Alzheimer's disease	Olink	OID21124	P00749	PLAU	rs55744193	10:73912301	G	A	0.992668	0.0640732	0.0611273	0.29455	0.806929
Alzheimer's disease	Olink	OID21087	P30086	PEBP1	rs139598130	12:118261874	GAC	G	0.989458	-0.0853142	0.0813988	0.294592	0.806929
Alzheimer's disease	Olink	OID20949	P16278	GLB1	rs7637133	3:33097271	A	C	0.616044	-0.0385286	0.0367773	0.294814	0.806929
Alzheimer's disease	Olink	OID31456	O60245	PCDH7	rs1374657	4:30835521	C	T	0.716502	0.0809856	0.0775394	0.29628	0.806929
Alzheimer's disease	Olink	OID20810	P08758	ANXA5	rs2306411	4:121677480	A	G	0.708599	0.080525	0.0770984	0.29628	0.806929
Alzheimer's disease	Olink	OID20987	P56279	TCL1A	rs78986913	14:95696081	G	A	0.956828	-0.0302621	0.0290012	0.296727	0.806929
Alzheimer's disease	Olink	OID30282	P01189	POMC	rs114255118	2:25128896	T	C	0.0253131	0.127081	0.121786	0.296727	0.806929
Alzheimer's disease	Olink	OID21106	Q15155	NOMO1	rs76702213	16:15055229	C	T	0.111414	-0.0854941	0.0823739	0.299326	0.809626
Alzheimer's disease	Olink	OID20655	Q99616	CCL13	rs3136674	17:34355597	T	C	0.946253	-0.0419672	0.0404529	0.299534	0.809626
Alzheimer's disease	Olink	OID30732	P10909	CLU	rs553014	8:27708997	T	C	0.512897	-0.0902422	0.0870571	0.299929	0.809626
Alzheimer's disease	Olink	OID20951	Q8NFP4	MDGA1	rs9349050	6:37695848	T	C	0.485658	-0.0078684	0.00759069	0.299929	0.809626
Alzheimer's disease	Olink	OID20877	P61244	MAX	rs8005829	14:65109447	T	C	0.583115	0.109657	0.105831	0.300135	0.809626
Alzheimer's disease	Olink	OID30163	O43896	KIF1C	rs148934699	17:5022180	C	T	0.993823	-0.116769	0.112717	0.300227	0.809626
Alzheimer's disease	Olink	OID21108	Q6YHK3	CD109	rs17760906	6:73795006	C	T	0.35256	0.0102529	0.00990334	0.300532	0.809626
Alzheimer's disease	Olink	OID30258	P43487	RANBP1	rs76889809	22:20083433	A	C	0.0547095	-0.152263	0.147377	0.301534	0.810206
Alzheimer's disease	Olink	OID20546	Q9Y258	CCL26	rs41463245	7:75771945	C	T	0.991087	0.0428935	0.0416116	0.302632	0.811202
Alzheimer's disease	Olink	OID30705	P34096	RNASE4	rs12588573	14:20678425	C	T	0.782332	-0.0276697	0.0268478	0.302723	0.811282
Alzheimer's disease	Olink	OID20337	P42785	PRCP	rs543233230	11:82795670	C	A	0.99807	0.0604856	0.0588018	0.303652	0.812795
Alzheimer's disease	Olink	OID21294	Q9Y653	ADGRG1	rs733464	16:57648363	T	C	0.406603	-0.119694	0.116878	0.30579	0.813883
Alzheimer's disease	Olink	OID20983	P01258	CALCA	rs57113708	11:14908679	TTCTAAG	T	0.54741	-0.0840459	0.0820914	0.305925	0.813883
Alzheimer's disease	Olink	OID30759	P11226	MBL2	rs7899547	10:52777079	G	T	0.653604	0.00961958	0.00940095	0.306187	0.813883
Alzheimer's disease	Olink	OID30372	P30046	DDT	rs1006771	22:23971817	G	T	0.35497	0.0428036	0.0418308	0.306187	0.813883
Alzheimer's disease	Olink	OID20721	P12532;P12532	CKMT1B;CKMT1A	rs8042868	15:43647444	C	T	0.904074	0.0551797	0.0539535	0.306437	0.814385
Alzheimer's disease	Olink	OID20962	Q06830	PRDX1	rs2356552	1:45543644	C	T	0.898195	-0.127897	0.125137	0.306753	0.814673
Alzheimer's disease	Olink	OID20989	Q9UL46	PSME2	rs2236352	14:24141524	C	T	0.25591	0.0922172	0.0902961	0.307123	0.814754
Alzheimer's disease	Olink	OID20969	Q06323	PSME1	rs2236352	14:24141524	C	T	0.255917	0.101839	0.0997169	0.307123	0.814754
Alzheimer's disease	Olink	OID20310	P10586	PTPRF	rs2842194	1:43563291	G	A	0.774988	-0.110636	0.1084	0.307435	0.815023
Alzheimer's disease	Olink	OID21274	P08069	IGF1R	rs35115159	15:98947683	G	A	0.203046	-0.0793437	0.077803	0.307822	0.815243
Alzheimer's disease	Olink	OID21055	O14594	NCAN	rs2228603	19:19219115	C	T	0.925078	-0.0606208	0.0595635	0.308796	0.815538
Alzheimer's disease	Olink	OID20417	Q15582	TGFBI	rs13159365	5:136053744	C	T	0.489719	0.0152112	0.0150279	0.311445	0.816611
Alzheimer's disease	Olink	OID20995	P28325	CST5	rs1799841	20:23879541	G	A	0.43573	0.0113499	0.0112131	0.311445	0.816611
Alzheimer's disease	Olink	OID20708	Q14210	LY6D	rs2572925	8:142786489	C	T	0.595453	0.0189535	0.0187279	0.311515	0.816611
Alzheimer's disease	Olink	OID30660	O15335	CHAD	rs144030994	17:50465353	G	T	0.994079	0.0382918	0.0378623	0.311851	0.816611
Alzheimer's disease	Olink	OID30285	P09543	CNP	rs35853007	17:41945900	C	CA	0.726114	0.111097	0.109928	0.31219	0.816885
Alzheimer's disease	Olink	OID30703	P09172	DBH	rs1611115	9:133635393	C	T	0.794014	0.00863108	0.00854562	0.312495	0.817178
Alzheimer's disease	Olink	OID21394	O43699	SIGLEC6	rs62617068	19:51531295	C	A	0.987694	-0.025422	0.0253651	0.316227	0.817783
Alzheimer's disease	Olink	OID20216	P31431	SDC4	rs2741452	20:45346031	G	A	0.487101	-0.0363366	0.0363366	0.317311	0.817783
Alzheimer's disease	Olink	OID20968	Q92765	FRZB	rs13009	2:182834637	C	T	0.918452	0.0177494	0.0177494	0.317311	0.817783
Alzheimer's disease	Olink	OID20807	P45452	MMP13	rs671188	11:102958726	G	A	0.439482	-0.059629	0.059629	0.317311	0.817783
Alzheimer's disease	Olink	OID30726	P35542	SAA4	rs7117890	11:18226956	G	A	0.4761	-0.0225389	0.0225389	0.317311	0.817783
Alzheimer's disease	Olink	OID20420	Q13651	IL10RA	rs3135932	11:117993348	G	A	0.165488	0.0592972	0.0592972	0.317311	0.817783
Alzheimer's disease	Olink	OID21518	Q9UBX7	KLK11	rs117268623	19:51024714	C	T	0.967503	-0.0244028	0.0244028	0.317311	0.817783
Alzheimer's disease	Olink	OID31426	Q9BRQ6	CHCHD6	rs9863101	3:126689461	T	C	0.827293	-0.0353355	0.0356626	0.321771	0.820742
Alzheimer's disease	Olink	OID31475	Q99733	NAP1L4	rs4758501	11:2969463	T	G	0.768456	0.0369784	0.0373597	0.322274	0.821471
Alzheimer's disease	Olink	OID20816	P13385	TDGF1	rs80045772	3:46577748	A	T	0.240302	0.00712526	0.00720106	0.322431	0.821471
Alzheimer's disease	Olink	OID21230	Q8WUX2	CHAC2	rs78694551	2:53751676	A	G	0.730403	0.0623174	0.0629875	0.322486	0.821471
Alzheimer's disease	Olink	OID21244	P15121	AKR1B1	rs2229542	7:134450869	T	C	0.986492	0.0618922	0.0627447	0.32393	0.823778
Alzheimer's disease	Olink	OID30540	O60500	NPHS1	rs71354106	19:35838485	G	A	0.926436	-0.022906	0.0232755	0.325053	0.823778
Alzheimer's disease	Olink	OID21247	P14136	GFAP	rs59291670	17:44914081	T	C	0.0214784	0.108454	0.110256	0.325283	0.823778
Alzheimer's disease	Olink	OID30156	P55010	EIF5	rs138711694	14:103346102	T	C	0.982422	0.136477	0.139279	0.327143	0.824998
Alzheimer's disease	Olink	OID31407	Q9GZX6	IL22	rs74652162	12:68265134	A	AAGAC	0.275595	-0.0870437	0.088936	0.327717	0.825339
Alzheimer's disease	Olink	OID30278	Q9HB40	SCPEP1	rs34449028	17:57008002	A	T	0.699175	-0.0249018	0.0254491	0.32783	0.825339
Alzheimer's disease	Olink	OID30690	O00602	FCN1	rs11103604	9:134965600	T	G	0.266096	-0.0203484	0.0208006	0.327945	0.825339
Alzheimer's disease	Olink	OID20624	O43508	TNFSF12	rs80067372	17:7549435	A	G	0.288461	-0.0238951	0.024432	0.328063	0.825339
Alzheimer's disease	Olink	OID20285	Q9H1U4	MEGF9	rs10984978	9:120679097	C	T	0.700826	0.0254979	0.026084	0.328308	0.825339
Alzheimer's disease	Olink	OID30589	Q02223	TNFRSF17	rs12597429	16:11968539	T	C	0.661072	0.0595463	0.0609474	0.328563	0.825339
Alzheimer's disease	Olink	OID31469	Q8IV16	GPIHBP1	rs6420185	8:143220901	G	A	0.612046	-0.0301588	0.0308944	0.32897	0.825417
Alzheimer's disease	Olink	OID20737	Q6GTX8	LAIR1	rs111949142	19:54358584	A	T	0.184227	-0.0167321	0.0171469	0.32916	0.82543
Alzheimer's disease	Olink	OID21102	P01833	PIGR	rs291102	1:206933133	G	A	0.975987	-0.0476288	0.0488097	0.32916	0.82543
Alzheimer's disease	Olink	OID30135	Q07075	ENPEP	rs33966350	4:110510288	G	A	0.987204	0.119974	0.123375	0.330836	0.826072
Alzheimer's disease	Olink	OID20482	Q7Z6M3	MILR1	rs138176943	17:64468504	A	G	0.0577858	0.021348	0.0219759	0.331335	0.826723
Alzheimer's disease	Olink	OID31101	Q6UX71	PLXDC2	rs7919659	10:20295622	C	G	0.200794	-0.116825	0.12033	0.331611	0.826994
Alzheimer's disease	Olink	OID20274	P14555	PLA2G2A	rs11573156	1:19979653	C	G	0.228323	0.0130002	0.0134108	0.332352	0.827254
Alzheimer's disease	Olink	OID20136	Q16620	NTRK2	rs77562929	9:84670452	T	G	0.00714669	-0.0950201	0.0982549	0.333505	0.827996
Alzheimer's disease	Olink	OID30706	P02765	AHSG	rs1900618	3:186620346	T	C	0.640071	0.0124249	0.0128686	0.334286	0.828291
Alzheimer's disease	Olink	OID30209	P13929	ENO3	rs2243090	17:4931922	T	C	0.329825	0.0918332	0.0951524	0.334487	0.828291
Alzheimer's disease	Olink	OID21356	O60825	PFKFB2	rs1560	1:207077286	A	G	0.517939	0.0424739	0.0440667	0.335118	0.828291
Alzheimer's disease	Olink	OID31054	P61764	STXBP1	rs7035039	9:127425194	G	C	0.417332	-0.147974	0.153523	0.335118	0.828291
Alzheimer's disease	Olink	OID21410	Q9C005	DPY30	rs72794684	2:31761476	G	A	0.0484715	0.139236	0.144504	0.335276	0.828291
Alzheimer's disease	Olink	OID31016	Q15714	TSC22D1	rs963569	13:44668243	C	T	0.218556	0.141264	0.14709	0.336856	0.830188
Alzheimer's disease	Olink	OID20167	Q969P0	IGSF8	rs12408242	1:160092144	C	T	0.214671	0.0614514	0.0640119	0.337055	0.830188
Alzheimer's disease	Olink	OID31139	Q01432	AMPD3	rs117706710	11:10487356	G	T	0.990858	-0.0237103	0.0247007	0.337103	0.830188
Alzheimer's disease	Olink	OID20939	Q96NZ8	WFIKKN1	rs55798945	16:619708	G	T	0.304382	0.0331179	0.0345579	0.337895	0.830981
Alzheimer's disease	Olink	OID30351	P05413	FABP3	rs61780805	1:31404204	C	T	0.952223	-0.0950183	0.099195	0.338116	0.831372
Alzheimer's disease	Olink	OID31340	Q9NQ84	GPRC5C	rs2670824	17:74442833	C	G	0.076416	-0.0702675	0.0735466	0.339368	0.832392
Alzheimer's disease	Olink	OID20388	P10646	TFPI	rs7576066	2:187479054	A	G	0.294146	0.0241848	0.0253364	0.339808	0.832392
Alzheimer's disease	Olink	OID21459	Q16775	HAGH	rs115389912	16:1819973	G	A	0.994933	0.0721567	0.0756162	0.339958	0.832392
Alzheimer's disease	Olink	OID20665	P48023	FASLG	rs79419452	1:172703333	T	A	0.843762	-0.104624	0.109654	0.340019	0.832392
Alzheimer's disease	Olink	OID20273	Q13740	ALCAM	rs34926152	3:105545332	G	T	0.951467	0.0610884	0.0640602	0.340282	0.832392
Alzheimer's disease	Olink	OID30232	O75506	HSBP1	rs707236	16:83769555	T	A	0.654552	0.0144246	0.0151282	0.340343	0.832392
Alzheimer's disease	Olink	OID30631	P30047	GCHFR	rs13380176	15:40777801	T	C	0.459045	0.0701416	0.0737853	0.341799	0.832877
Alzheimer's disease	Olink	OID20449	Q8N6P7	IL22RA1	rs7355101	1:24124595	A	T	0.804631	-0.030234	0.0318087	0.341861	0.832877
Alzheimer's disease	Olink	OID30367	P13796	LCP1	rs7323373	13:46133701	T	A	0.093496	-0.00889607	0.00937143	0.342481	0.833527
Alzheimer's disease	Olink	OID21460	P32926	DSG3	rs7234091	18:31439866	C	T	0.819084	0.032836	0.0347867	0.345208	0.836158
Alzheimer's disease	Olink	OID20293	Q15828	CST6	rs12577165	11:66008958	C	T	0.024002	0.0394734	0.0419201	0.34638	0.83708
Alzheimer's disease	Olink	OID21080	Q04900	CD164	rs12213313	6:109436690	C	G	0.670088	-0.0535196	0.0568646	0.346614	0.837344
Alzheimer's disease	Olink	OID20133	P16234	PDGFRA	rs35597368	4:54273604	T	C	0.890318	0.0287145	0.0305974	0.348007	0.838155
Alzheimer's disease	Olink	OID20869	Q13426	XRCC4	rs1805377	5:83353124	A	G	0.10695	0.116253	0.12394	0.348252	0.838206
Alzheimer's disease	Olink	OID20183	P78380	OLR1	rs12304486	12:10137739	G	A	0.186388	-0.0879848	0.0941437	0.350005	0.839924
Alzheimer's disease	Olink	OID31338	Q6P995	FAM171B	rs3886170	2:186692567	C	T	0.721251	0.0225481	0.0241397	0.35027	0.84018
Alzheimer's disease	Olink	OID30568	P49757	NUMB	rs7141139	14:73421182	T	G	0.710949	0.100127	0.107279	0.350648	0.840386
Alzheimer's disease	Olink	OID21141	P30043	BLVRB	rs149698066	19:40458157	G	A	0.994023	-0.0439952	0.0472692	0.35199	0.841192
Alzheimer's disease	Olink	OID30675	P16442	ABO	rs920065566	9:133273813	C	T	0.316934	0.00683229	0.00734471	0.352251	0.841192
Alzheimer's disease	Olink	OID20203	P12724	RNASE3	rs147307766	14:20917832	T	C	0.0537026	-0.0303889	0.0326724	0.352315	0.841192
Alzheimer's disease	Olink	OID20143	O60664	PLIN3	rs262557	19:4872083	T	C	0.757438	-0.125872	0.135347	0.352371	0.841192
Alzheimer's disease	Olink	OID20460	O14904	WNT9A	rs4653881	1:227892238	C	T	0.622487	0.0605656	0.0652245	0.353111	0.841384
Alzheimer's disease	Olink	OID20194	P52888	THOP1	rs2741990	19:2796646	T	C	0.293208	0.0335762	0.0361877	0.353493	0.841384
Alzheimer's disease	Olink	OID20364	P07478	PRSS2	rs4726587	7:142765270	C	A	0.582151	0.0555407	0.0598686	0.353558	0.841384
Alzheimer's disease	Olink	OID20496	Q13291	SLAMF1	rs7535367	1:160668460	G	T	0.860768	0.0767073	0.0829268	0.354966	0.842163
Alzheimer's disease	Olink	OID21130	Q6UXG3	CD300LG	rs72836561	17:43848758	C	T	0.968207	0.0206159	0.022295	0.355129	0.84227
Alzheimer's disease	Olink	OID21046	P09104	ENO2	rs1057077	12:6912921	A	T	0.273924	-0.0572331	0.06206	0.356413	0.842607
Alzheimer's disease	Olink	OID20612	O15455	TLR3	rs35103715	4:186087860	G	C	0.667013	0.00754141	0.00820128	0.357813	0.843826
Alzheimer's disease	Olink	OID30348	Q96MK3	FAM20A	rs2952271	17:68533638	G	A	0.346925	0.0330772	0.0360081	0.358302	0.844
Alzheimer's disease	Olink	OID20392	P80188	LCN2	rs61125043	9:128140905	A	C	0.95234	0.128153	0.139544	0.358427	0.844
Alzheimer's disease	Olink	OID20214	P35247	SFTPD	rs721917	10:79946568	A	G	0.582065	0.00989158	0.0108148	0.360384	0.845032
Alzheimer's disease	Olink	OID20769	Q16363	LAMA4	rs7765769	6:112138348	C	T	0.443296	-0.0449417	0.0491362	0.360384	0.845032
Alzheimer's disease	Olink	OID21502	Q9UP79	ADAMTS8	rs2131535	11:130411593	A	G	0.731284	-0.0172472	0.0188705	0.360728	0.845056
Alzheimer's disease	Olink	OID20687	P09238	MMP10	rs486055	11:102779693	C	T	0.83777	0.026508	0.0290326	0.36122	0.845056
Alzheimer's disease	Olink	OID20340	P19961	AMY2B	rs12080068	1:103787201	A	C	0.0921786	0.0191309	0.0209528	0.36122	0.845056
Alzheimer's disease	Olink	OID30219	P36776	LONP1	rs74996080	19:5705478	G	T	0.895458	0.0512521	0.056235	0.362089	0.845435
Alzheimer's disease	Olink	OID30383	Q9Y2Y8	PRG3	rs34108746	11:57378752	G	A	0.0793096	-0.0627802	0.0689698	0.362687	0.845491
Alzheimer's disease	Olink	OID20351	A1L4H1	SSC5D	rs8103017	19:55487775	G	C	0.291043	0.017495	0.0192445	0.363302	0.845912
Alzheimer's disease	Olink	OID21315	P18627	LAG3	rs3782735	12:6775910	A	G	0.602515	0.0433839	0.0479507	0.365592	0.847608
Alzheimer's disease	Olink	OID30316	Q13428	TCOF1	rs56180593	5:150361169	C	T	0.994888	-0.119324	0.131894	0.365626	0.847608
Alzheimer's disease	Olink	OID31294	P04183	TK1	rs144204502	17:78187152	C	T	0.987201	0.0911405	0.100855	0.366164	0.847608
Alzheimer's disease	Olink	OID31024	P53367	ARFIP1	rs4619875	4:152779978	T	C	0.403525	0.0473123	0.052359	0.3662	0.847608
Alzheimer's disease	Olink	OID20098	P40225	THPO	rs6141	3:184372478	T	C	0.531973	-0.11894	0.131799	0.366824	0.847802
Alzheimer's disease	Olink	OID20212	Q9BQR3	PRSS27	rs71386687	16:2717893	T	G	0.0823749	-0.0388082	0.0432065	0.369077	0.849489
Alzheimer's disease	Olink	OID21279	Q9UHD8	SEPTIN9	rs72896176	17:77454664	C	T	0.984545	-0.0898821	0.100275	0.370061	0.850385
Alzheimer's disease	Olink	OID30610	P61457	PCBD1	rs2630336	10:70888665	G	T	0.63981	0.0419123	0.0468756	0.371259	0.851097
Alzheimer's disease	Olink	OID20373	Q99969	RARRES2	rs3735167	7:150342466	T	C	0.256452	-0.0388916	0.0435215	0.371527	0.851097
Alzheimer's disease	Olink	OID20727	P22466	GAL	rs76634175	11:68674259	A	T	0.0778132	0.0862796	0.0968175	0.372845	0.851715
Alzheimer's disease	Olink	OID30328	P98161	PKD1	rs202026172	16:2133805	AC	A	0.989664	0.0387052	0.043502	0.373609	0.852407
Alzheimer's disease	Olink	OID30964	P10746	UROS	rs10794023	10:125804845	A	C	0.206244	-0.0637026	0.0716654	0.374063	0.852407
Alzheimer's disease	Olink	OID20986	Q9H477	RBKS	rs140948699	2:27858572	C	G	0.990877	0.0220212	0.0248359	0.375258	0.852814
Alzheimer's disease	Olink	OID31013	Q5T848	GPR158	rs1931291	10:25429508	A	T	0.305229	0.122358	0.138045	0.375422	0.852814
Alzheimer's disease	Olink	OID30597	Q8TDQ7	GNPDA2	rs67300457	4:44725134	C	CTATTA	0.640247	0.0321783	0.0364123	0.376847	0.852878
Alzheimer's disease	Olink	OID30790	P08603	CFH	rs731557	1:196735885	A	C	0.193965	-0.0213682	0.0242173	0.377586	0.853016
Alzheimer's disease	Olink	OID20429	Q8NHJ6	LILRB4	rs370156	19:54661088	A	G	0.117005	0.0329806	0.0374659	0.378707	0.854117
Alzheimer's disease	Olink	OID30338	Q9H3S4	TPK1	rs10261806	7:144835011	G	A	0.597195	0.0218723	0.0248685	0.37912	0.854542
Alzheimer's disease	Olink	OID31424	P54652	HSPA2	rs10498515	14:64578338	T	C	0.798996	0.0686797	0.0781528	0.379516	0.854542
Alzheimer's disease	Olink	OID21149	P00918	CA2	rs2980370	8:85847898	G	A	0.520706	0.0707693	0.0805984	0.379917	0.854542
Alzheimer's disease	Olink	OID21473	Q8NCC3	PLA2G15	rs7672	16:68260897	C	G	0.285321	-0.0321879	0.0366697	0.380064	0.85473
Alzheimer's disease	Olink	OID20090	P55259	GP2	rs4430753	16:20320878	A	G	0.512212	0.0305238	0.034823	0.380735	0.855257
Alzheimer's disease	Olink	OID21446	Q9NS68	TNFRSF19	rs61947047	13:23579770	T	C	0.309477	-0.0300921	0.0343359	0.38081	0.855257
Alzheimer's disease	Olink	OID20753	Q9NQ76	MEPE	rs17013212	4:87832908	C	T	0.863384	0.0537145	0.061388	0.381574	0.855393
Alzheimer's disease	Olink	OID30871	Q12774	ARHGEF5	rs1635893	7:144180383	A	G	0.790767	0.0174217	0.0199105	0.381574	0.855393
Alzheimer's disease	Olink	OID20550	P20849	COL9A1	rs543674622	6:70277423	G	A	0.00279395	-0.0606684	0.0695131	0.382793	0.855928
Alzheimer's disease	Olink	OID20954	P48740	MASP1	rs698090	3:187246512	T	C	0.644283	-0.0351891	0.0403502	0.383158	0.856075
Alzheimer's disease	Olink	OID21396	Q15116	PDCD1	rs5839828	2:241859600	CG	C	0.796787	-0.0321019	0.0368327	0.383449	0.856299
Alzheimer's disease	Olink	OID21027	Q96CD2	PPCDC	rs12591994	15:75027965	G	A	0.0645358	0.0208951	0.0240294	0.384538	0.856299
Alzheimer's disease	Olink	OID20547	Q8WTT0	CLEC4C	rs10845821	12:7747588	T	C	0.405434	0.00856771	0.00985874	0.384821	0.856312
Alzheimer's disease	Olink	OID21478	P21802	FGFR2	rs2981430	10:121552184	G	A	0.419668	0.0638564	0.0736122	0.385685	0.856412
Alzheimer's disease	Olink	OID30286	P02458	COL2A1	rs10875723	12:48023754	A	G	0.616911	0.00967707	0.0111555	0.385685	0.856412
Alzheimer's disease	Olink	OID31429	Q8NG06	TRIM58	rs11204523	1:247857254	C	G	0.758545	-0.0376837	0.043447	0.385752	0.856412
Alzheimer's disease	Olink	OID30640	Q96AJ9	VTI1A	rs79671623	10:112381345	G	A	0.881719	-0.128707	0.148419	0.385839	0.856412
Alzheimer's disease	Olink	OID30581	P01037	CST1	rs4549181	20:23748236	C	T	0.700216	-0.0133879	0.0154476	0.386125	0.856412
Alzheimer's disease	Olink	OID30293	Q96DC8	ECHDC3	rs72781910	10:11760850	G	A	0.907818	-0.0135094	0.0156039	0.386615	0.85677
Alzheimer's disease	Olink	OID31033	Q96PE7	MCEE	rs6716795	2:71137493	T	C	0.463967	0.0373212	0.043186	0.387479	0.856924
Alzheimer's disease	Olink	OID20079	P62736	ACTA2	rs1324551	10:88991759	C	T	0.501226	0.116254	0.134522	0.387479	0.856924
Alzheimer's disease	Olink	OID30551	Q9NZH8	IL36G	rs13410389	2:112980446	G	A	0.838322	0.089104	0.103173	0.387788	0.856924
Alzheimer's disease	Olink	OID20738	Q5KU26	COLEC12	rs149622251	18:331717	C	T	0.994027	0.0639353	0.0740613	0.387986	0.856924
Alzheimer's disease	Olink	OID30969	Q2UY09	COL28A1	rs7810134	7:7502634	A	G	0.232024	-0.00906222	0.0104989	0.388051	0.856924
Alzheimer's disease	Olink	OID20931	Q02083	NAAA	rs112197434	4:75932965	A	T	0.766318	0.0121093	0.0140528	0.388851	0.856924
Alzheimer's disease	Olink	OID20283	O75326	SEMA7A	rs78994380	15:74400071	C	A	0.888173	0.0479533	0.0557296	0.389533	0.856924
Alzheimer's disease	Olink	OID20613	P80162	CXCL6	rs16850073	4:73838282	T	C	0.375537	-0.0132207	0.0153646	0.389533	0.856924
Alzheimer's disease	Olink	OID31249	O94986	CEP152	rs77379665	15:48790312	T	C	0.0332987	0.126803	0.147831	0.391026	0.857324
Alzheimer's disease	Olink	OID30714	P06396	GSN	rs116185403	9:121321364	T	C	0.0070277	-0.0429808	0.050193	0.391826	0.857324
Alzheimer's disease	Olink	OID31514	Q96BQ1	FAM3D	rs12493131	3:58664251	G	T	0.903715	0.0229796	0.0268434	0.391964	0.857324
Alzheimer's disease	Olink	OID20606	P42702	LIFR	rs62353655	5:38493464	G	A	0.954435	0.046108	0.0538853	0.39218	0.857324
Alzheimer's disease	Olink	OID30181	Q5VVQ6	YOD1	rs1044145	1:207044014	C	T	0.537205	0.0670811	0.0784188	0.392318	0.857324
Alzheimer's disease	Olink	OID21052	O75509	TNFRSF21	rs148598211	6:47286508	C	T	0.995775	0.0324367	0.0379317	0.392477	0.857324
Alzheimer's disease	Olink	OID21209	Q96NB1	CEP20	rs74009487	16:15872040	C	T	0.943614	-0.0735134	0.0859968	0.39264	0.857324
Alzheimer's disease	Olink	OID20232	Q16773	KYAT1	rs2293968	9:128824961	G	A	0.2902	-0.0554287	0.06491	0.393142	0.857324
Alzheimer's disease	Olink	OID20103	P25815	S100P	rs5855927	4:6685222	TG	T	0.947839	-0.0288651	0.0338236	0.393436	0.857324
Alzheimer's disease	Olink	OID31149	P54252	ATXN3	rs55656743	14:92073710	A	G	0.755292	0.0263965	0.0309588	0.393864	0.857324
Alzheimer's disease	Olink	OID31410	Q16549	PCSK7	rs171052	11:117211047	C	G	0.773851	-0.0213802	0.0250755	0.393864	0.857324
Alzheimer's disease	Olink	OID20211	O95841	ANGPTL1	rs12753251	1:178560763	G	A	0.465946	-0.0242816	0.0285045	0.394296	0.857481
Alzheimer's disease	Olink	OID30352	Q9UBR1	UPB1	rs143493067	22:24523618	G	A	0.998306	-0.0922514	0.108442	0.394937	0.857898
Alzheimer's disease	Olink	OID30615	Q8N8U9	BMPER	rs201897458	7:33743596	C	T	0.921851	-0.0383178	0.0451162	0.395706	0.858593
Alzheimer's disease	Olink	OID21407	Q9P0G3	KLK14	rs2569491	19:51081659	A	G	0.298549	-0.020204	0.0238118	0.396168	0.858734
Alzheimer's disease	Olink	OID20651	O75077	ADAM23	rs72933203	2:206446625	A	T	0.102978	0.0133281	0.0157203	0.396535	0.858804
Alzheimer's disease	Olink	OID21145	P20333	TNFRSF1B	rs5746026	1:12193005	G	A	0.960192	-0.0482582	0.0569396	0.396698	0.858804
Alzheimer's disease	Olink	OID30495	P36551	CPOX	rs1729988	3:98599549	C	T	0.868995	-0.0630629	0.0745289	0.397467	0.859348
Alzheimer's disease	Olink	OID20992	Q9BYC5	FUT8	rs2127870	14:65330128	G	C	0.204847	-0.00895691	0.0105954	0.397909	0.859471
Alzheimer's disease	Olink	OID20384	Q15113	PCOLCE	rs9801017	7:100638579	A	G	0.623701	0.0413396	0.0489089	0.397978	0.859481
Alzheimer's disease	Olink	OID31512	Q6BCY4	CYB5R2	rs61683338	11:7665627	C	G	0.888086	0.0282852	0.0334752	0.398132	0.859676
Alzheimer's disease	Olink	OID20545	O95644	NFATC1	rs657693	18:79402462	A	G	0.639778	0.069172	0.0819142	0.398421	0.860021
Alzheimer's disease	Olink	OID20239	Q13361	MFAP5	rs4132450	12:8662099	C	T	0.995507	0.0348111	0.0412534	0.398761	0.860058
Alzheimer's disease	Olink	OID30994	O15013	ARHGEF10	rs13281104	8:1863757	G	A	0.243527	-0.0255701	0.0303053	0.398809	0.860058
Alzheimer's disease	Olink	OID31065	Q9NWM8	FKBP14	rs181397928	7:30096575	G	C	0.999211	0.154245	0.183031	0.399381	0.860058
Alzheimer's disease	Olink	OID20569	Q9NRJ3	CCL28	rs1593971	5:43413342	G	A	0.502482	0.120989	0.143783	0.400088	0.860058
Alzheimer's disease	Olink	OID30650	O60279	SUSD5	rs6773595	3:33152646	T	C	0.189297	0.0183275	0.0218282	0.40112	0.860058
Alzheimer's disease	Olink	OID20168	Q16820	MEP1B	rs680321	18:32217995	T	C	0.543968	-0.00633053	0.00754078	0.401185	0.860058
Alzheimer's disease	Olink	OID21501	Q6FI81	CIAPIN1	rs686402	16:57452701	T	C	0.528259	0.121888	0.14519	0.401185	0.860058
Alzheimer's disease	Olink	OID21376	Q99795	GPA33	rs72689400	1:167068982	C	A	0.983762	-0.0389054	0.0464212	0.401977	0.860058
Alzheimer's disease	Olink	OID21457	P56159	GFRA1	rs11197603	10:116242259	T	C	0.852006	0.031634	0.0378949	0.40384	0.860201
Alzheimer's disease	Olink	OID20303	P35590	TIE1	rs4660729	1:43302229	G	C	0.60875	-0.0365965	0.0439158	0.404657	0.860663
Alzheimer's disease	Olink	OID30717	P06276	BCHE	rs73165060	3:165763630	C	A	0.790458	-0.014364	0.017271	0.405588	0.860897
Alzheimer's disease	Olink	OID30280	P07942	LAMB1	rs403731	7:108103772	A	G	0.582883	0.0108141	0.0130083	0.40579	0.860928
Alzheimer's disease	Olink	OID20317	O15031	PLXNB2	rs11547731	22:50283705	T	C	0.347155	0.0102318	0.0123342	0.406796	0.861696
Alzheimer's disease	Olink	OID20996	Q9NR71	ASAH2	rs2842126	10:50258722	G	A	0.804514	-0.0118743	0.0143361	0.40751	0.862254
Alzheimer's disease	Olink	OID30410	Q15063	POSTN	rs139177831	13:37544843	A	AG	0.358794	0.0281449	0.0340084	0.407905	0.862411
Alzheimer's disease	Olink	OID31491	P17181	IFNAR1	rs914142	21:33353501	G	A	0.27126	-0.0168937	0.0204503	0.408755	0.862705
Alzheimer's disease	Olink	OID21529	P15328	FOLR1	rs115974400	11:72167818	T	C	0.931917	0.0755487	0.0915408	0.409201	0.863101
Alzheimer's disease	Olink	OID21485	P41439	FOLR3	rs115974400	11:72167818	C	T	0.068022	-0.0089148	0.0108019	0.409201	0.863101
Alzheimer's disease	Olink	OID20654	P02745	C1QA	rs12058824	1:22636557	G	A	0.917367	0.0193269	0.0234457	0.409755	0.863863
Alzheimer's disease	Olink	OID21489	P21741	MDK	rs541295226	11:46380789	A	G	0.998122	0.0502777	0.0610558	0.410239	0.864339
Alzheimer's disease	Olink	OID20682	P30613	PKLR	rs77350683	1:155514639	T	C	0.932207	0.0382233	0.0464729	0.410801	0.864339
Alzheimer's disease	Olink	OID30632	Q53FA7	TP53I3	rs1134516	2:24119662	G	A	0.841377	0.015425	0.0187782	0.411402	0.864339
Alzheimer's disease	Olink	OID30587	P20908	COL5A1	rs12002679	9:134641788	G	C	0.281517	-0.0326266	0.0398298	0.412701	0.865438
Alzheimer's disease	Olink	OID31086	O15269	SPTLC1	rs45461899	9:92068074	C	A	0.976014	-0.0383296	0.0468674	0.413455	0.866322
Alzheimer's disease	Olink	OID31142	P54819	AK2	rs138577419	1:33036780	G	C	0.997371	-0.0964193	0.117961	0.41371	0.866322
Alzheimer's disease	Olink	OID31476	Q96RF0	SNX18	rs2548611	5:54523065	T	C	0.187655	0.0881729	0.107882	0.413753	0.866322
Alzheimer's disease	Olink	OID30486	Q8NBK3	SUMF1	rs4685744	3:4361853	C	T	0.504862	0.0608571	0.0744818	0.413887	0.866322
Alzheimer's disease	Olink	OID31365	P56851	EDDM3B	rs3827905	14:20770159	G	A	0.331519	-0.0442723	0.0542492	0.414448	0.866637
Alzheimer's disease	Olink	OID31484	Q96DE0	NUDT16	rs150437674	3:131382112	C	G	0.988735	0.0265876	0.0326152	0.414964	0.866921
Alzheimer's disease	Olink	OID20205	Q9NQX5	NPDC1	rs7388830	9:137044745	C	T	0.907669	-0.0597299	0.0734731	0.416247	0.867263
Alzheimer's disease	Olink	OID20722	Q9Y3D6	FIS1	rs7778271	7:101231073	T	C	0.945693	-0.041323	0.0508591	0.416505	0.867263
Alzheimer's disease	Olink	OID21169	Q6PGN9	PSRC1	rs34863121	1:109280836	T	C	0.0129456	0.0416674	0.0513254	0.41689	0.867263
Alzheimer's disease	Olink	OID20947	Q9H3S3	TMPRSS5	rs7114195	11:113690699	C	A	0.63905	-0.00879209	0.0108308	0.416927	0.867263
Alzheimer's disease	Olink	OID30770	P04196	HRG	rs9898	3:186672838	T	C	0.328971	-0.0137648	0.0169566	0.416927	0.867263
Alzheimer's disease	Olink	OID20163	O75340	PDCD6	rs9654451	5:299428	C	T	0.87157	-0.0066119	0.008148	0.417093	0.867263
Alzheimer's disease	Olink	OID30464	Q9NZS2	KLRF1	rs146460124	12:9832369	A	G	0.00171311	0.0236712	0.0292145	0.417793	0.867263
Alzheimer's disease	Olink	OID30552	Q5QGZ9	CLEC12A	rs12230629	12:9965184	C	T	0.266959	0.0153887	0.0190334	0.418797	0.867263
Alzheimer's disease	Olink	OID20415	P05451	REG1A	rs11126696	2:79096762	G	A	0.618127	-0.0266924	0.0330667	0.419535	0.867263
Alzheimer's disease	Olink	OID20266	P48304	REG1B	rs11126696	2:79096762	G	A	0.618673	-0.0194449	0.0240884	0.419535	0.867263
Alzheimer's disease	Olink	OID20697	P02778	CXCL10	rs11548618	4:76022794	A	G	0.00682463	0.0230665	0.0286164	0.420208	0.867984
Alzheimer's disease	Olink	OID30174	P13224	GP1BB	rs547921381	22:19724232	C	T	0.995537	-0.0651213	0.0808369	0.42048	0.868278
Alzheimer's disease	Olink	OID20591	P20783	NTF3	rs73039984	12:5440290	C	T	0.887495	-0.0461394	0.0573508	0.421102	0.869086
Alzheimer's disease	Olink	OID21360	Q9NZT2	OGFR	rs200108407	20:62812457	G	A	0.998664	0.0594133	0.073913	0.421496	0.869315
Alzheimer's disease	Olink	OID21477	Q5JTD0	TJAP1	rs549884121	6:43547784	C	CTA	0.993697	0.147847	0.18396	0.421575	0.869315
Alzheimer's disease	Olink	OID20673	P49763	PGF	rs175036	14:74997592	T	C	0.477422	0.0426126	0.0531019	0.422282	0.869315
Alzheimer's disease	Olink	OID21249	Q9BSW2	CRACR2A	rs6489498	12:3793103	A	G	0.657432	0.0513622	0.0640167	0.422365	0.869315
Alzheimer's disease	Olink	OID31017	Q9H6Q3	SLA2	rs113102870	20:36614393	G	A	0.99331	0.0547014	0.0681804	0.422378	0.869315
Alzheimer's disease	Olink	OID21337	Q14241	ELOA	rs35863927	1:23725444	C	T	0.596584	-0.0789268	0.0986585	0.423711	0.869315
Alzheimer's disease	Olink	OID20253	Q9UM47	NOTCH3	rs147373451	19:15192130	T	C	0.997023	0.0618589	0.0774181	0.424276	0.869888
Alzheimer's disease	Olink	OID30633	Q5VTT5	MYOM3	rs6700245	1:24090925	T	C	0.853256	-0.085341	0.106911	0.424728	0.869888
Alzheimer's disease	Olink	OID20515	Q12778	FOXO1	rs17061453	13:40610221	T	A	0.0430927	-0.0621766	0.0778994	0.424775	0.869888
Alzheimer's disease	Olink	OID30651	A6NC86	PINLYP	rs3213276	19:43569642	T	C	0.587806	0.00926112	0.011609	0.425014	0.869988
Alzheimer's disease	Olink	OID30550	Q5T2W1	PDZK1	rs1284301	1:145684194	G	C	0.394996	0.103706	0.130297	0.426079	0.871236
Alzheimer's disease	Olink	OID21452	P09960	LTA4H	rs2540486	12:96037229	G	C	0.346657	-0.0675418	0.0851614	0.427718	0.871731
Alzheimer's disease	Olink	OID30423	Q7Z698	SPRED2	rs7569084	2:65429835	C	T	0.414373	0.0897781	0.113259	0.427963	0.871731
Alzheimer's disease	Olink	OID30319	P53674	CRYBB1	rs4822754	22:26616930	A	G	0.471661	0.0414549	0.0522969	0.427963	0.871731
Alzheimer's disease	Olink	OID31324	Q96AT9	RPE	rs2723211	2:210015768	A	G	0.446918	0.114216	0.144088	0.427963	0.871731
Alzheimer's disease	Olink	OID20369	P02786	TFRC	rs3817672	3:196073940	C	T	0.436668	-0.0123935	0.0156349	0.427963	0.871731
Alzheimer's disease	Olink	OID31363	Q13410	BTN1A1	rs3034385	6:25888411	T	TCTAC	0.707889	0.120014	0.151685	0.428822	0.872388
Alzheimer's disease	Olink	OID20512	P30838	ALDH3A1	rs887241	17:19742625	C	A	0.657503	0.0138561	0.0175787	0.430559	0.873084
Alzheimer's disease	Olink	OID31011	Q96A00	PPP1R14A	rs71354995	19:38301201	A	G	0.743776	-0.0344684	0.0437484	0.430768	0.873084
Alzheimer's disease	Olink	OID20062	P17516	AKR1C4	rs11253048	10:5219196	A	G	0.822998	-0.124763	0.158523	0.43126	0.873421
Alzheimer's disease	Olink	OID30722	P19827	ITIH1	rs678	3:52786965	A	T	0.64283	0.0470629	0.0598982	0.432035	0.873536
Alzheimer's disease	Olink	OID30618	Q9BXJ0	C1QTNF5	rs2509656	11:119337866	A	G	0.143369	-0.0556589	0.0709497	0.432757	0.8739
Alzheimer's disease	Olink	OID20559	Q9UDT6	CLIP2	rs117471007	7:74282158	T	C	0.0629494	-0.052011	0.0664141	0.433549	0.8739
Alzheimer's disease	Olink	OID20948	Q53H47	SETMAR	rs35083095	3:4362134	T	C	0.506573	0.0295825	0.0379026	0.435104	0.874455
Alzheimer's disease	Olink	OID20567	P19878	NCF2	rs35012521	1:183563229	T	A	0.989922	0.0363	0.0465357	0.435364	0.874543
Alzheimer's disease	Olink	OID30342	Q969X0	RILPL2	rs186269301	12:123432729	A	G	0.0284603	0.0829106	0.106296	0.435391	0.874543
Alzheimer's disease	Olink	OID20230	P04792	HSPB1	rs2868371	7:76301442	C	G	0.756494	-0.0140148	0.017992	0.436011	0.874543
Alzheimer's disease	Olink	OID31044	Q9BUP0	EFHD1	rs146096867	2:232655869	T	C	0.0839956	0.0375508	0.0483236	0.437117	0.874543
Alzheimer's disease	Olink	OID20971	O76070	SNCG	rs873110	10:86964862	C	T	0.754917	-0.00687875	0.00885756	0.437397	0.874543
Alzheimer's disease	Olink	OID30160	P19838	NFKB1	rs17032705	4:102511817	A	G	0.398157	-0.0574438	0.0739806	0.437471	0.874543
Alzheimer's disease	Olink	OID21496	Q02763	TEK	rs682632	9:27183465	A	C	0.039752	-0.015884	0.0204769	0.437926	0.875001
Alzheimer's disease	Olink	OID20444	Q9Y478	PRKAB1	rs138621699	12:119671479	A	AGGCACCTCTTCACAGGAC	0.0789447	-0.0355587	0.0460514	0.440024	0.876838
Alzheimer's disease	Olink	OID21500	Q9UBX1	CTSF	rs1044522	11:66568361	A	G	0.240657	-0.0331826	0.0433218	0.443702	0.879062
Alzheimer's disease	Olink	OID30386	Q6IBS0	TWF2	rs9311474	3:52304836	C	T	0.497907	-0.109933	0.143622	0.444014	0.879159
Alzheimer's disease	Olink	OID31525	O15182	CETN3	rs4873	5:90407824	C	G	0.723429	-0.0409772	0.0536744	0.445201	0.880335
Alzheimer's disease	Olink	OID31358	P21695	GPD1	rs35428353	12:50106288	G	A	0.997261	-0.0582653	0.0764227	0.445817	0.880713
Alzheimer's disease	Olink	OID30184	Q13563	PKD2	rs2728104	4:88051854	T	C	0.889086	0.0744004	0.0977417	0.446541	0.880903
Alzheimer's disease	Olink	OID21195	O75493	CA11	rs57043212	19:48612661	C	CAA	0.202324	0.106729	0.14057	0.447697	0.881236
Alzheimer's disease	Olink	OID21388	P01303	NPY	rs16118	7:24297203	G	C	0.402484	-0.0434627	0.0572603	0.447831	0.881369
Alzheimer's disease	Olink	OID20223	Q6WN34	CHRDL2	rs61389091	11:74716876	C	T	0.958682	-0.0233345	0.0307591	0.448079	0.881535
Alzheimer's disease	Olink	OID30304	O75223	GGCT	rs4259	7:30504118	G	A	0.273239	0.0579039	0.076366	0.448306	0.881602
Alzheimer's disease	Olink	OID21222	Q9UQQ2	SH2B3	rs7296313	12:111440722	T	C	0.791514	-0.0926548	0.122304	0.448705	0.881792
Alzheimer's disease	Olink	OID20180	Q9GZM7	TINAGL1	rs2377894	1:31566242	G	A	0.0947552	0.0865773	0.114377	0.449083	0.882017
Alzheimer's disease	Olink	OID30308	P23919	DTYMK	rs28630677	2:241686546	C	T	0.957917	-0.109813	0.145213	0.449518	0.882108
Alzheimer's disease	Olink	OID20906	Q86WV1	SKAP1	rs12603827	17:48250540	T	C	0.453331	0.115045	0.152156	0.449591	0.882108
Alzheimer's disease	Olink	OID21166	P54727	RAD23B	rs7856112	9:107310664	G	T	0.451035	0.097276	0.128655	0.449591	0.882108
Alzheimer's disease	Olink	OID31002	B2RUY7	VWC2L	rs10932542	2:214526257	A	G	0.241207	0.0716677	0.094884	0.450058	0.882593
Alzheimer's disease	Olink	OID30761	P02775	PPBP	rs202224981	4:73987512	C	T	0.99834	-0.08146	0.108076	0.451014	0.883208
Alzheimer's disease	Olink	OID20972	O95817	BAG3	rs35434411	10:119669882	A	G	0.0311189	0.102844	0.136564	0.451398	0.883215
Alzheimer's disease	Olink	OID20379	P16109	SELP	rs6136	1:169594713	T	G	0.886406	-0.0247835	0.0329621	0.452123	0.883215
Alzheimer's disease	Olink	OID21487	Q9NZ53	PODXL2	rs114895876	3:127634127	A	G	0.987147	-0.0233984	0.0311399	0.452414	0.883215
Alzheimer's disease	Olink	OID20330	Q12884	FAP	rs4664453	2:162214527	A	G	0.0100621	-0.0275428	0.0368478	0.454777	0.884449
Alzheimer's disease	Olink	OID30267	Q9H3K6;Q9H3K6	BOLA2B;BOLA2	rs111894927	16:30349780	A	C	0.990273	0.0825274	0.110472	0.455036	0.884449
Alzheimer's disease	Olink	OID20269	P08581	MET	rs437	7:116656842	C	T	0.290217	0.0455534	0.0611912	0.456608	0.884913
Alzheimer's disease	Olink	OID20148	Q9H773	DCTPP1	rs146094440	16:30424280	C	G	0.986754	0.0559255	0.0751439	0.456728	0.884913
Alzheimer's disease	Olink	OID21401	Q9ULX7	CA14	rs4926419	1:150292294	C	T	0.510278	0.0351081	0.0471945	0.456935	0.884913
Alzheimer's disease	Olink	OID20639	Q96LA5	FCRL2	rs12568320	1:157774214	G	A	0.167657	-0.0105562	0.0142053	0.457409	0.884991
Alzheimer's disease	Olink	OID20335	P02452	COL1A1	rs147266928	17:50185845	C	T	0.00123978	0.0687898	0.0926556	0.45783	0.8853
Alzheimer's disease	Olink	OID20638	Q9UQV4	LAMP3	rs11921884	3:183110457	T	G	0.649115	0.0270742	0.0365287	0.458586	0.885605
Alzheimer's disease	Olink	OID20990	P07306	ASGR1	rs55714927	17:7176997	C	T	0.805031	0.04144	0.0559441	0.458851	0.885605
Alzheimer's disease	Olink	OID30629	Q6P589	TNFAIP8L2	rs4970991	1:151031527	C	T	0.793047	0.11144	0.150595	0.4593	0.885605
Alzheimer's disease	Olink	OID20814	Q6P1M0	SLC27A4	rs145033206	9:128301890	T	C	0.123728	-0.113626	0.153583	0.459399	0.885605
Alzheimer's disease	Olink	OID20096	P20718	GZMH	rs190749747	14:24607097	C	G	0.988832	0.0316777	0.0428319	0.459553	0.885605
Alzheimer's disease	Olink	OID30654	Q04323	UBXN1	rs142782985	11:62678707	C	G	0.00216952	-0.126262	0.170867	0.459939	0.885605
Alzheimer's disease	Olink	OID20370	P10721	KIT	rs218263	4:54541937	C	T	0.876245	-0.112588	0.152619	0.460694	0.885605
Alzheimer's disease	Olink	OID20784	Q9BYZ8	REG4	rs79795228	1:119816663	A	C	0.0173365	0.0388335	0.0527251	0.46141	0.885605
Alzheimer's disease	Olink	OID20288	Q13822	ENPP2	rs13267597	8:119641985	T	G	0.673104	0.0244183	0.0331936	0.461955	0.885605
Alzheimer's disease	Olink	OID31122	P54315	PNLIPRP1	rs12412929	10:116602311	A	G	0.653559	0.0275596	0.0374638	0.461955	0.885605
Alzheimer's disease	Olink	OID21406	P47929;P47929	LGALS7B;LGALS7	rs6508818	19:38786514	G	A	0.578367	0.0284116	0.038622	0.461955	0.885605
Alzheimer's disease	Olink	OID20765	O00626	CCL22	rs41398344	16:57360481	T	C	0.990159	-0.0411262	0.0559267	0.462122	0.885605
Alzheimer's disease	Olink	OID21363	P25685	DNAJB1	rs11085896	19:14541074	A	C	0.394068	0.122837	0.167505	0.463355	0.885605
Alzheimer's disease	Olink	OID30238	Q5GAN6	RNASE10	rs7144945	14:20503283	C	T	0.492585	0.00747237	0.0102122	0.464347	0.885605
Alzheimer's disease	Olink	OID20711	Q99685	MGLL	rs7578	3:127689396	A	G	0.557246	0.0996949	0.13625	0.464347	0.885605
Alzheimer's disease	Olink	OID30604	Q99574	SERPINI1	rs11717419	3:167746724	A	G	0.221005	-0.0158075	0.0216542	0.46539	0.885605
Alzheimer's disease	Olink	OID20437	Q9NP70	AMBN	rs33922887	4:70513213	T	TA	0.763293	0.0784252	0.107555	0.4659	0.885605
Alzheimer's disease	Olink	OID21177	P49788	RARRES1	rs6441224	3:158732628	C	T	0.524905	0.0129029	0.0177142	0.466372	0.885605
Alzheimer's disease	Olink	OID20305	P42574	CASP3	rs62339863	4:184649313	A	C	0.739267	-0.0523487	0.0718817	0.466454	0.885605
Alzheimer's disease	Olink	OID31438	Q9H8Y8	GORASP2	rs72306032	2:170968668	T	TAAAGG	0.292506	-0.116394	0.159825	0.466454	0.885605
Alzheimer's disease	Olink	OID20191	O95502	NPTXR	rs111577133	22:38845257	G	A	0.0192984	-0.00993992	0.0136488	0.466454	0.885605
Alzheimer's disease	Olink	OID21251	Q6UX82	LYPD8	rs12044252	1:248771492	C	T	0.0936925	0.012291	0.0169002	0.467059	0.885605
Alzheimer's disease	Olink	OID31479	Q9P013	CWC15	rs16921241	11:94974645	A	G	0.317548	0.110826	0.152386	0.467059	0.885605
Alzheimer's disease	Olink	OID31123	Q9Y3C0	WASHC3	rs10860846	12:102217593	T	G	0.782601	0.072985	0.100354	0.467059	0.885605
Alzheimer's disease	Olink	OID30707	P0DUB6;P0DTE7;P0DTE8	AMY1A;AMY1B;AMY1C	rs72694438	1:103822256	A	G	0.206807	0.0178532	0.0245482	0.467059	0.885605
Alzheimer's disease	Olink	OID30603	P06132	UROD	rs12749939	1:45012761	C	T	0.741683	0.014459	0.0199073	0.467645	0.886214
Alzheimer's disease	Olink	OID30109	Q9UFP1	GASK1A	rs493412	3:43084913	T	C	0.629457	-0.00836076	0.0115132	0.467722	0.886235
Alzheimer's disease	Olink	OID30828	Q96L15	ART5	rs75902876	11:3641791	A	G	0.0812564	-0.0340189	0.0468831	0.468078	0.886323
Alzheimer's disease	Olink	OID20171	Q8NI22	MCFD2	rs6419615	2:46925152	G	C	0.292866	0.0453471	0.062524	0.468284	0.88642
Alzheimer's disease	Olink	OID20215	P20711	DDC	rs12112308	7:50535789	T	C	0.983935	-0.0165195	0.0227927	0.468593	0.886629
Alzheimer's disease	Olink	OID31119	P13861	PRKAR2A	rs151304617	3:49310756	A	G	0.998708	0.0551277	0.0761829	0.469298	0.886902
Alzheimer's disease	Olink	OID30485	P16671	CD36	rs6961069	7:80589645	T	C	0.403097	-0.0219661	0.0303865	0.469747	0.886907
Alzheimer's disease	Olink	OID20553	Q9H0P0	NT5C3A	rs10252880	7:33071047	G	C	0.674594	0.0570713	0.0791634	0.470952	0.887455
Alzheimer's disease	Olink	OID20589	O94992	HEXIM1	rs8064386	17:45158742	C	T	0.479469	0.0901671	0.125317	0.471825	0.887942
Alzheimer's disease	Olink	OID21061	Q9P126	CLEC1B	rs659928	12:9996104	A	G	0.253937	-0.0394838	0.0550381	0.473133	0.887942
Alzheimer's disease	Olink	OID20264	Q9UBP4	DKK3	rs11022114	11:12017327	A	G	0.315324	0.017722	0.0247034	0.473133	0.887942
Alzheimer's disease	Olink	OID21343	Q9BSG5	RTBDN	rs7255045	19:12821455	G	A	0.737654	-0.0414538	0.0578018	0.473268	0.887942
Alzheimer's disease	Olink	OID31329	P49454	CENPF	rs140399039	1:214622178	T	C	0.998941	0.0926914	0.129275	0.473369	0.888007
Alzheimer's disease	Olink	OID21022	Q9UNZ2	NSFL1C	rs6042675	20:1504610	G	C	0.610553	-0.0750935	0.105131	0.475051	0.888297
Alzheimer's disease	Olink	OID20786	O00468	AGRN	rs3121560	1:1032846	C	A	0.659505	0.017216	0.0241024	0.475051	0.888297
Alzheimer's disease	Olink	OID21160	Q99497	PARK7	rs3766606	1:7962137	T	G	0.173873	0.0369181	0.0517812	0.475869	0.888319
Alzheimer's disease	Olink	OID21095	O15394	NCAM2	rs2826851	21:21463626	G	A	0.280354	0.0113489	0.0159594	0.477015	0.888551
Alzheimer's disease	Olink	OID21506	O95721	SNAP29	rs5759874	22:20662861	A	G	0.913973	0.083228	0.117136	0.477378	0.888551
Alzheimer's disease	Olink	OID20866	Q9H3R2	MUC13	rs1127233	3:124908177	G	T	0.262044	0.0269967	0.0380409	0.477904	0.88916
Alzheimer's disease	Olink	OID31524	Q8IWZ8	SUGP1	rs17751061	19:19302283	T	C	0.159531	-0.0255292	0.0359869	0.478075	0.889166
Alzheimer's disease	Olink	OID30060	Q9NZJ5	EIF2AK3	rs6547787	2:88630218	T	G	0.659896	0.0505243	0.071231	0.478137	0.889166
Alzheimer's disease	Olink	OID20302	P15907	ST6GAL1	rs4686837	3:187021889	G	A	0.68724	0.035051	0.0495165	0.479029	0.889166
Alzheimer's disease	Olink	OID21464	Q9Y5W5	WIF1	rs462010	12:64944365	G	A	0.55473	-0.0302365	0.0427482	0.479369	0.889166
Alzheimer's disease	Olink	OID20393	P20023	CR2	rs61821113	1:207423119	C	T	0.886269	0.0339557	0.048104	0.480261	0.89008
Alzheimer's disease	Olink	OID20088	Q15165	PON2	rs6961624	7:95408349	T	C	0.761649	-0.00741814	0.0105183	0.480646	0.8903
Alzheimer's disease	Olink	OID21435	Q9H3G5	CPVL	rs34219043	7:29120988	C	T	0.800401	0.00843709	0.0120021	0.482074	0.890407
Alzheimer's disease	Olink	OID20236	Q16270	IGFBP7	rs1718860	4:57083351	G	A	0.266844	0.0177563	0.0252892	0.4826	0.890407
Alzheimer's disease	Olink	OID30513	P26436	ACRV1	rs77322490	11:125831449	T	C	0.189053	0.111008	0.158149	0.482727	0.890407
Alzheimer's disease	Olink	OID20644	P30044	PRDX5	rs77269065	11:64319797	A	G	0.00537323	-0.0429556	0.0612194	0.482887	0.890407
Alzheimer's disease	Olink	OID20150	Q53H82	LACTB2	rs191588099	8:70617631	G	A	0.992875	-0.0326017	0.0466511	0.484651	0.891617
Alzheimer's disease	Olink	OID20409	P00915	CA1	rs12544332	8:85343981	C	A	0.411035	-0.0653509	0.0935193	0.48468	0.891617
Alzheimer's disease	Olink	OID30250	P58107	EPPK1	rs73375129	8:143876108	A	G	0.863385	0.0161797	0.0231664	0.484919	0.891617
Alzheimer's disease	Olink	OID20124	Q15067	ACOX1	rs10852766	17:75955783	C	T	0.65913	-0.0772789	0.110766	0.485381	0.891617
Alzheimer's disease	Olink	OID30992	P12319	FCER1A	rs61828219	1:159288851	A	C	0.165612	0.0435615	0.0624764	0.485648	0.891617
Alzheimer's disease	Olink	OID21348	P07947	YES1	rs2741189	18:707511	C	G	0.228722	0.0810552	0.116297	0.485822	0.891617
Alzheimer's disease	Olink	OID31344	Q32MZ4	LRRFIP1	rs62183645	2:237657250	A	T	0.218389	0.100223	0.143982	0.48638	0.892067
Alzheimer's disease	Olink	OID21050	P04216	THY1	rs55933700	11:119423203	G	T	0.975251	-0.0181984	0.0261545	0.486551	0.892067
Alzheimer's disease	Olink	OID30733	P06727	APOA4	rs1729405	11:116808044	T	C	0.548804	0.0404287	0.0581606	0.486979	0.892067
Alzheimer's disease	Olink	OID21462	Q8WWY7	WFDC12	rs6104016	20:45122685	G	A	0.568801	-0.013429	0.0193188	0.486979	0.892067
Alzheimer's disease	Olink	OID20580	O60449	LY75	rs72957586	2:159906176	A	G	0.557528	-0.00610022	0.00877575	0.486979	0.892067
Alzheimer's disease	Olink	OID31084	Q96RU2	USP28	rs4288784	11:113874886	C	G	0.923009	-0.0756533	0.108915	0.487299	0.892128
Alzheimer's disease	Olink	OID20706	Q99435	NELL2	rs382115	12:44936741	T	C	0.396315	-0.0339313	0.048884	0.487608	0.892128
Alzheimer's disease	Olink	OID30575	O95393	BMP10	rs34008398	2:68866281	G	A	0.987194	-0.0136182	0.0196598	0.488501	0.892554
Alzheimer's disease	Olink	OID31205	O15264	MAPK13	rs12210904	6:36130414	A	C	0.293797	0.0988102	0.142895	0.489258	0.892903
Alzheimer's disease	Olink	OID31433	Q9HD43	PTPRH	rs2288523	19:55191542	A	C	0.130652	0.00981714	0.0142293	0.490243	0.89391
Alzheimer's disease	Olink	OID20764	Q03405	PLAUR	rs2302524	19:43652320	T	C	0.833952	-0.0452637	0.0656324	0.490411	0.89391
Alzheimer's disease	Olink	OID20493	P18564	ITGB6	rs6432601	2:160121432	G	A	0.692505	0.0207667	0.0301117	0.490411	0.89391
Alzheimer's disease	Olink	OID30369	P02730	SLC4A1	rs145919155	17:44230018	G	A	0.95015	0.0956723	0.13916	0.491768	0.894364
Alzheimer's disease	Olink	OID20857	Q9Y5P4	CERT1	rs10942737	5:75386988	C	T	0.0819824	-0.10033	0.146025	0.492036	0.894364
Alzheimer's disease	Olink	OID20641	P36959	GMPR	rs1042391	6:16290530	A	T	0.379776	0.0226128	0.0329274	0.492242	0.894364
Alzheimer's disease	Olink	OID21096	P23280	CA6	rs3765963	1:8974539	G	A	0.411715	-0.00834342	0.0121492	0.492242	0.894364
Alzheimer's disease	Olink	OID20252	P04054	PLA2G1B	rs11065078	12:120310782	C	T	0.7919	0.102299	0.149064	0.49254	0.894364
Alzheimer's disease	Olink	OID20676	Q92484	SMPDL3A	rs28385609	6:122801319	C	T	0.862054	0.00786295	0.0114996	0.494126	0.89471
Alzheimer's disease	Olink	OID31437	Q96T91	GPHA2	rs114391421	11:64962847	A	C	0.0460778	-0.0258548	0.0378802	0.494898	0.894955
Alzheimer's disease	Olink	OID20227	P09467	FBP1	rs499206	9:94597197	G	A	0.924969	-0.0196359	0.0288456	0.496047	0.895579
Alzheimer's disease	Olink	OID21017	P15311	EZR	rs3127181	6:158771543	G	A	0.809237	0.067132	0.0987235	0.496504	0.895847
Alzheimer's disease	Olink	OID21419	Q9H6B4	CLMP	rs2302605	11:123194975	T	C	0.553768	0.0170127	0.0250714	0.497409	0.896167
Alzheimer's disease	Olink	OID20490	P12034	FGF5	rs12509595	4:80261400	C	T	0.293417	-0.00894326	0.013195	0.497913	0.896396
Alzheimer's disease	Olink	OID30402	Q8TDY8	IGDCC4	rs56362513	15:65509382	C	T	0.0203114	-0.0237431	0.0350444	0.498079	0.896397
Alzheimer's disease	Olink	OID31315	Q9ULD2	MTUS1	rs142323734	8:17801242	A	G	0.0406172	-0.0339888	0.050174	0.49814	0.896397
Alzheimer's disease	Olink	OID20599	P32970	CD70	rs17703895	19:6591135	A	C	0.302897	0.0083681	0.012359	0.498353	0.89666
Alzheimer's disease	Olink	OID21217	Q13490	BIRC2	rs61754131	11:102377675	A	G	0.99801	-0.101433	0.149862	0.498503	0.896809
Alzheimer's disease	Olink	OID21115	Q9UKK9	NUDT5	rs10508438	10:12202080	A	G	0.335603	0.0943114	0.139841	0.500045	0.89736
Alzheimer's disease	Olink	OID20099	Q8NC01	CLEC1A	rs7961483	12:10077861	C	T	0.380035	-0.0183165	0.027159	0.500045	0.89736
Alzheimer's disease	Olink	OID21132	P22749	GNLY	rs7577293	2:85708159	T	C	0.230696	0.00932692	0.0138491	0.500649	0.89736
Alzheimer's disease	Olink	OID20617	Q07065	CKAP4	rs2704895	12:106256210	A	G	0.221934	0.0300041	0.0447822	0.502858	0.898123
Alzheimer's disease	Olink	OID30216	Q14643	ITPR1	rs76604555	3:4814601	G	A	0.877859	0.0602414	0.0899992	0.503269	0.898378
Alzheimer's disease	Olink	OID20378	P08571	CD14	rs5744441	5:140637262	G	A	0.766866	-0.0199203	0.0298804	0.504985	0.898565
Alzheimer's disease	Olink	OID20421	Q13219	PAPPA	rs117448041	9:115580321	C	T	0.0196423	0.100463	0.150695	0.504985	0.898565
Alzheimer's disease	Olink	OID31482	Q14258	TRIM25	rs2525992	17:56910821	C	T	0.267882	0.0631647	0.0952484	0.507229	0.900384
Alzheimer's disease	Olink	OID31030	Q8WWV3	RTN4IP1	rs2054365	6:106629627	A	G	0.410256	0.0593776	0.0896062	0.507554	0.900384
Alzheimer's disease	Olink	OID20151	Q13158	FADD	rs10898847	11:70199816	A	G	0.407972	-0.0690467	0.104198	0.507554	0.900384
Alzheimer's disease	Olink	OID30378	P98095	FBLN2	rs7623097	3:13571564	A	G	0.993697	0.0182967	0.027637	0.507947	0.900384
Alzheimer's disease	Olink	OID21414	Q14790	CASP8	rs34841024	2:201286417	G	T	0.136282	-0.0258019	0.0390253	0.508512	0.900384
Alzheimer's disease	Olink	OID20726	Q9UKU9	ANGPTL2	rs571858	9:126930553	A	G	0.279028	0.109356	0.165856	0.509677	0.900384
Alzheimer's disease	Olink	OID21381	Q7Z5L0	VMO1	rs8078118	17:4786743	A	C	0.416747	-0.00714925	0.0108563	0.510193	0.900384
Alzheimer's disease	Olink	OID21345	P49441	INPP1	rs141472596	2:190286791	A	G	0.998499	0.047829	0.0728057	0.511219	0.900817
Alzheimer's disease	Olink	OID31116	Q8WYQ3	CHCHD10	rs34284791	22:23824602	G	A	0.893444	0.0761061	0.11585	0.511223	0.900817
Alzheimer's disease	Olink	OID31465	O60502	OGA	rs3781299	10:101830837	C	A	0.708597	0.0438688	0.0669185	0.51211	0.900873
Alzheimer's disease	Olink	OID20636	Q9BXN2	CLEC7A	rs16910526	12:10118488	A	C	0.914608	0.00627449	0.00960381	0.513541	0.901443
Alzheimer's disease	Olink	OID30560	O15400	STX7	rs3813356	6:132513379	C	T	0.548747	0.00914916	0.0140626	0.515303	0.902404
Alzheimer's disease	Olink	OID31283	O14879	IFIT3	rs2274878	10:89342341	C	G	0.753949	0.0562601	0.0866959	0.51638	0.903226
Alzheimer's disease	Olink	OID30283	Q7L266	ASRGL1	rs1043785	11:62393251	C	T	0.715442	-0.0158527	0.0244508	0.516758	0.903407
Alzheimer's disease	Olink	OID21155	P19438	TNFRSF1A	rs4149584	12:6333477	C	T	0.983332	0.0716351	0.111249	0.519629	0.905241
Alzheimer's disease	Olink	OID20280	P15085	CPA1	rs13226219	7:130379650	C	T	0.128528	-0.0317025	0.0493151	0.520317	0.905967
Alzheimer's disease	Olink	OID20325	P18065	IGFBP2	rs4674100	2:216615701	G	A	0.707235	0.0870792	0.135615	0.520805	0.906018
Alzheimer's disease	Olink	OID30715	P54108	CRISP3	rs1025347	6:49685264	G	A	0.503805	0.00910461	0.0141822	0.520889	0.906018
Alzheimer's disease	Olink	OID21304	O00233	PSMD9	rs80090724	12:121927934	T	C	0.707625	-0.0294329	0.0459566	0.52188	0.906018
Alzheimer's disease	Olink	OID20338	O75594	PGLYRP1	rs2072563	19:46023390	G	A	0.674666	0.0208938	0.0326887	0.522709	0.906018
Alzheimer's disease	Olink	OID20976	P78423	CX3CL1	rs683544	16:57374866	C	T	0.427332	0.0249793	0.0391185	0.523113	0.906018
Alzheimer's disease	Olink	OID20265	O14798	TNFRSF10C	rs537005361	8:23114758	GT	G	0.992242	0.0205883	0.0322474	0.523182	0.906018
Alzheimer's disease	Olink	OID20669	Q16719	KYNU	rs78189771	2:142878213	G	A	0.0476968	0.0210441	0.0329692	0.52328	0.906057
Alzheimer's disease	Olink	OID20919	Q9BZM5	ULBP2	rs60340208	6:149980059	A	AG	0.850757	0.0108033	0.0170189	0.52557	0.906971
Alzheimer's disease	Olink	OID20723	Q96PL1	SCGB3A2	rs17717320	5:147826351	C	G	0.802121	0.026255	0.0416041	0.527996	0.908406
Alzheimer's disease	Olink	OID21026	P13611	VCAN	rs309559	5:83537550	A	G	0.518668	0.00785343	0.0124731	0.528937	0.908406
Alzheimer's disease	Olink	OID20822	P49023	PXN	rs4767884	12:120224174	C	T	0.765689	-0.00806071	0.0128179	0.529437	0.908529
Alzheimer's disease	Olink	OID31121	O14530	TXNDC9	rs147732775	2:99498621	A	G	0.0110729	0.110334	0.175659	0.529927	0.90863
Alzheimer's disease	Olink	OID20823	Q9BXS1	IDI2	rs1044261	10:1019770	C	T	0.9218	-0.0154175	0.024668	0.531971	0.909107
Alzheimer's disease	Olink	OID20516	Q7L8A9	VASH1	rs11159226	14:76715089	G	T	0.0597101	-0.0490876	0.0786355	0.532468	0.909608
Alzheimer's disease	Olink	OID21282	Q9BYE9	CDHR2	rs2963680	5:176515947	C	T	0.497913	0.0500025	0.0803961	0.533974	0.910354
Alzheimer's disease	Olink	OID30149	Q9UNN8	PROCR	rs867186	20:35176751	G	A	0.0861329	0.0116398	0.0187606	0.534969	0.911141
Alzheimer's disease	Olink	OID30766	P10643	C7	rs74480769	5:40972109	A	G	0.971119	-0.00934873	0.0151583	0.537406	0.912032
Alzheimer's disease	Olink	OID20746	Q96KG7	MEGF10	rs112394041	5:127292892	CT	C	0.458332	0.0128153	0.0208562	0.538913	0.912809
Alzheimer's disease	Olink	OID20860	P13647	KRT5	rs607860	12:52519245	C	T	0.593374	0.0502626	0.0818	0.538913	0.912809
Alzheimer's disease	Olink	OID30595	Q9BUN1	C1orf56	rs587603472	1:151048273	TAGTC	T	0.998192	-0.0297239	0.0486309	0.541058	0.913897
Alzheimer's disease	Olink	OID20988	P08962	CD63	rs187372065	12:55798095	C	G	0.997109	-0.0807324	0.132184	0.541359	0.913898
Alzheimer's disease	Olink	OID20175	Q9UBU3	GHRL	rs34911341	3:10289835	T	C	0.00601015	-0.0206431	0.033959	0.543265	0.915544
Alzheimer's disease	Olink	OID20526	Q9C035	TRIM5	rs11821656	11:5667914	G	C	0.859908	0.0176664	0.0291986	0.545151	0.917271
Alzheimer's disease	Olink	OID20694	Q14116	IL18	rs2250417	11:112214593	T	C	0.459532	-0.0166107	0.0274586	0.54522	0.917271
Alzheimer's disease	Olink	OID20882	Q9UPY6	WASF3	rs6491142	13:26643276	T	C	0.555162	-0.0369742	0.0611205	0.54522	0.917271
Alzheimer's disease	Olink	OID20196	P21583	KITLG	rs11105121	12:88970809	C	T	0.337544	0.0966207	0.159796	0.545411	0.917313
Alzheimer's disease	Olink	OID20412	P13501	CCL5	rs2107538	17:35880776	C	T	0.819762	0.0290452	0.0481062	0.545994	0.917505
Alzheimer's disease	Olink	OID20315	P05107	ITGB2	rs760462	21:44908184	C	T	0.81798	-0.0436423	0.0725134	0.547273	0.917883
Alzheimer's disease	Olink	OID20773	Q99538	LGMN	rs148659834	14:92709697	G	A	0.987858	-0.0203757	0.0339279	0.548134	0.918081
Alzheimer's disease	Olink	OID30153	P0C7L1	SPINK8	rs34271472	3:48305376	AT	A	0.685487	-0.0117127	0.0195211	0.548506	0.918364
Alzheimer's disease	Olink	OID31031	P51687	SUOX	rs141735896	12:56004018	C	T	0.994066	0.0824113	0.137861	0.549983	0.918376
Alzheimer's disease	Olink	OID20295	P80370	DLK1	rs12881545	14:100709875	C	G	0.66908	0.0105594	0.0176668	0.550039	0.918376
Alzheimer's disease	Olink	OID30702	Q08830	FGL1	rs3739404	8:17882334	A	C	0.691037	-0.00791264	0.0132385	0.550039	0.918376
Alzheimer's disease	Olink	OID30511	P56645	PER3	rs228647	1:7854117	A	G	0.563388	0.0132384	0.0221541	0.550133	0.918376
Alzheimer's disease	Olink	OID31500	P42081	CD86	rs192337168	3:122099081	G	T	0.997452	0.0371161	0.0621767	0.550544	0.918376
Alzheimer's disease	Olink	OID20142	Q9UHL4	DPP7	rs10747048	9:137111973	G	C	0.741273	-0.0110626	0.0186317	0.552679	0.919483
Alzheimer's disease	Olink	OID30324	P23467	PTPRB	rs2465811	12:70596274	T	C	0.713511	-0.0147316	0.0248255	0.552909	0.919522
Alzheimer's disease	Olink	OID30518	Q8IV38	ANKMY2	rs4719474	7:16637330	A	C	0.376146	0.0622825	0.105025	0.553166	0.91972
Alzheimer's disease	Olink	OID21015	Q9H446	RWDD1	rs147899431	6:116571518	C	G	0.0433595	-0.0388138	0.0655594	0.553824	0.920068
Alzheimer's disease	Olink	OID20314	P13686	ACP5	rs2305799	19:11576536	C	T	0.876741	0.0150731	0.0255845	0.555762	0.92118
Alzheimer's disease	Olink	OID31305	Q2M296	MTHFSD	rs9939348	16:86527254	C	T	0.59775	0.010769	0.0183074	0.556374	0.921199
Alzheimer's disease	Olink	OID31402	Q86TE4	LUZP2	rs76794772	11:25028282	T	A	0.963328	0.02454	0.0418026	0.557174	0.921199
Alzheimer's disease	Olink	OID30536	P52630	STAT2	rs61754171	12:56343473	A	G	0.981296	-0.0344395	0.0588341	0.558302	0.921199
Alzheimer's disease	Olink	OID21368	O00622	CCN1	rs4949896	1:85596653	G	T	0.738001	-0.0464272	0.0793483	0.558476	0.921199
Alzheimer's disease	Olink	OID30671	P0DN86;P0DN86;P0DN86	CGB5;CGB8;CGB3	rs7252920	19:49001003	A	C	0.514384	-0.0847945	0.145129	0.559039	0.921199
Alzheimer's disease	Olink	OID30591	Q9BUH6	PAXX	rs7470867	9:136998671	C	T	0.314823	0.0314387	0.0538086	0.559039	0.921199
Alzheimer's disease	Olink	OID21299	O94760	DDAH1	rs1498374	1:85321651	C	T	0.793308	-0.0316801	0.054232	0.559114	0.921199
Alzheimer's disease	Olink	OID20921	Q96IU4	ABHD14B	rs373373105	3:51970081	C	CG	0.987955	0.0172381	0.0296494	0.560974	0.921815
Alzheimer's disease	Olink	OID31461	Q15262	PTPRK	rs9321109	6:128056352	G	A	0.171057	0.0484091	0.0836157	0.562625	0.92284
Alzheimer's disease	Olink	OID30261	Q9NYZ4	SIGLEC8	rs36518	19:51439649	A	G	0.13709	-0.0108202	0.018716	0.56318	0.922871
Alzheimer's disease	Olink	OID30121	Q9Y2Y0	ARL2BP	rs7198865	16:57249818	G	A	0.964768	-0.0179585	0.0310924	0.563544	0.922871
Alzheimer's disease	Olink	OID31452	Q96K21	ZFYVE19	rs11858010	15:40806965	T	C	0.645337	-0.0130844	0.0226975	0.564297	0.922915
Alzheimer's disease	Olink	OID20912	Q92932	PTPRN2	rs11761540	7:158114702	C	T	0.642404	0.0315827	0.0547864	0.564297	0.922915
Alzheimer's disease	Olink	OID30559	Q02880	TOP2B	rs3806631	3:25665355	T	A	0.199832	-0.0623675	0.108376	0.564972	0.922915
Alzheimer's disease	Olink	OID21321	Q7Z5A7	TAFA5	rs79072	22:48371374	T	G	0.714597	-0.0297165	0.0517288	0.565651	0.922915
Alzheimer's disease	Olink	OID20618	P68106	FKBP1B	rs872169	2:24036318	C	G	0.795132	0.0227506	0.0396175	0.565794	0.922915
Alzheimer's disease	Olink	OID21319	P38936	CDKN1A	rs3176345	6:36682788	G	C	0.935293	0.0343582	0.0601269	0.567709	0.922915
Alzheimer's disease	Olink	OID30355	Q6ZMM2	ADAMTSL5	rs791461	19:1507536	C	T	0.532003	-0.0137941	0.0241397	0.567709	0.922915
Alzheimer's disease	Olink	OID31339	P78540	ARG2	rs140881784	14:67665367	G	C	0.992097	0.0714904	0.12517	0.567901	0.923114
Alzheimer's disease	Olink	OID21063	P21757	MSR1	rs41341748	8:16155085	G	A	0.988943	0.0144806	0.0254057	0.568695	0.923845
Alzheimer's disease	Olink	OID31078	P13995	MTHFD2	rs183347927	2:74693521	A	G	0.00263992	0.0300192	0.0526879	0.568843	0.923973
Alzheimer's disease	Olink	OID21154	P04155	TFF1	rs3761376	21:42366929	G	A	0.764546	0.0180775	0.0318822	0.570707	0.925006
Alzheimer's disease	Olink	OID30196	Q9UBV2	SEL1L	rs11499034	14:81506097	T	C	0.985231	-0.0145875	0.025827	0.5722	0.925494
Alzheimer's disease	Olink	OID21082	O15389	SIGLEC5	rs1106476	19:51627384	T	A	0.886971	-0.00647844	0.0114808	0.57256	0.925494
Alzheimer's disease	Olink	OID20945	Q9Y6Y9	LY96	rs6472812	8:74004849	A	G	0.04371	-0.0597864	0.106232	0.573577	0.925618
Alzheimer's disease	Olink	OID20333	P04746	AMY2A	rs78245241	1:103793104	T	G	0.963353	0.0143185	0.0255243	0.574814	0.926062
Alzheimer's disease	Olink	OID21174	Q7LG56	RRM2B	rs5893603	8:102238611	CG	C	0.0780861	-0.0432346	0.0772046	0.575479	0.926062
Alzheimer's disease	Olink	OID20109	Q13444	ADAM15	rs11589479	1:155060832	A	G	0.162516	0.00595854	0.0106472	0.57573	0.926062
Alzheimer's disease	Olink	OID21272	P36888	FLT3	rs6491258	13:28057905	C	T	0.372454	0.0556792	0.0995117	0.575804	0.926062
Alzheimer's disease	Olink	OID21156	P04118	CLPS	rs9380534	6:35783795	A	G	0.609168	-0.00866246	0.0155202	0.576749	0.926449
Alzheimer's disease	Olink	OID20754	Q4KMG0	CDON	rs607980	11:126132788	G	A	0.094892	-0.0408709	0.0734571	0.577944	0.926809
Alzheimer's disease	Olink	OID20596	P08727	KRT19	rs7405611	17:41535160	A	G	0.622765	0.0319482	0.0577787	0.580304	0.928389
Alzheimer's disease	Olink	OID21049	P28908	TNFRSF8	rs35249183	1:12039288	G	A	0.100046	-0.0226976	0.0410856	0.580642	0.928431
Alzheimer's disease	Olink	OID21167	Q92982	NINJ1	rs11379524	9:93120463	AC	A	0.630087	0.0197373	0.0357739	0.581137	0.928431
Alzheimer's disease	Olink	OID20542	Q12765	SCRN1	rs17324153	7:29926525	C	T	0.0427994	0.0434592	0.0790508	0.582482	0.929396
Alzheimer's disease	Olink	OID20308	Q8TDL5	BPIFB1	rs2424963	20:33106642	T	C	0.417785	-0.0109133	0.0199287	0.583954	0.930295
Alzheimer's disease	Olink	OID20207	P42830	CXCL5	rs352045	4:73998970	T	G	0.116604	0.0118976	0.0217556	0.584465	0.930327
Alzheimer's disease	Olink	OID20934	Q9UBT3	DKK4	rs77203322	8:42289646	T	C	0.950163	0.0196428	0.0360118	0.585441	0.931025
Alzheimer's disease	Olink	OID21494	Q92832	NELL1	rs61652119	11:20933724	A	G	0.0485627	0.0129779	0.0238138	0.585772	0.931125
Alzheimer's disease	Olink	OID21445	P05089	ARG1	rs2781668	6:131576138	C	T	0.833169	-0.025717	0.0472181	0.585999	0.931265
Alzheimer's disease	Olink	OID30411	P08217	CELA2A	rs188524036	1:15472108	T	G	0.988426	0.0415262	0.0763185	0.586361	0.931667
Alzheimer's disease	Olink	OID20519	Q6UB28	METAP1D	rs138869820	2:172066280	G	A	0.998336	0.0858025	0.158433	0.588115	0.932268
Alzheimer's disease	Olink	OID30271	Q9UJ70	NAGK	rs11680831	2:71065392	T	C	0.657702	-0.0206313	0.0381231	0.588386	0.932268
Alzheimer's disease	Olink	OID21303	Q9Y662	HS3ST3B1	rs17669311	17:13933734	A	G	0.392123	-0.0139832	0.0258385	0.588386	0.932268
Alzheimer's disease	Olink	OID21405	O60911	CTSV	rs12686511	9:97146762	T	C	0.206793	-0.0214235	0.0397308	0.589738	0.932467
Alzheimer's disease	Olink	OID21002	O15496	PLA2G10	rs536340612	16:14564263	T	C	0.995848	0.0287701	0.0533807	0.589914	0.932467
Alzheimer's disease	Olink	OID30968	Q53EL9	SEZ6	rs4795475	17:28912358	G	C	0.872087	0.0704189	0.131235	0.591554	0.933178
Alzheimer's disease	Olink	OID20916	P11464	PSG1	rs12986075	19:42868882	G	A	0.801287	-0.00696494	0.0129943	0.591959	0.933529
Alzheimer's disease	Olink	OID21505	Q14508	WFDC2	rs973446	20:45465735	C	G	0.921593	0.0540872	0.100963	0.592156	0.933621
Alzheimer's disease	Olink	OID21119	Q8N6Q3	CD177	rs78530667	19:43396545	T	C	0.871651	-0.010276	0.0191999	0.592504	0.933729
Alzheimer's disease	Olink	OID21044	Q6P4E1	GOLM2	rs550761239	15:44378276	T	C	0.00424604	-0.070241	0.1315	0.593236	0.933797
Alzheimer's disease	Olink	OID20626	P35613	BSG	rs56101188	19:586745	C	T	0.0905369	0.036039	0.0675214	0.59352	0.933797
Alzheimer's disease	Olink	OID20173	Q14956	GPNMB	rs75801644	7:23266522	G	A	0.977262	0.0123428	0.0231651	0.594159	0.934062
Alzheimer's disease	Olink	OID20278	Q07507	DPT	rs1018454	1:168728523	C	A	0.579093	-0.0133197	0.0251258	0.596028	0.934901
Alzheimer's disease	Olink	OID31409	Q765P7	MTSS2	rs2487972	16:70857915	T	A	0.987635	-0.0657417	0.124019	0.596048	0.934901
Alzheimer's disease	Olink	OID20458	O95715	CXCL14	rs13171268	5:135619695	C	G	0.642794	0.0627151	0.118462	0.59652	0.934931
Alzheimer's disease	Olink	OID30380	P08575	PTPRC	rs12124988	1:198734574	C	A	0.983212	-0.0207622	0.0392866	0.597166	0.935128
Alzheimer's disease	Olink	OID31028	Q9H6H4	REEP4	rs117291678	8:22135897	G	C	0.982162	0.0259607	0.0492415	0.598047	0.935529
Alzheimer's disease	Olink	OID20403	P03950	ANG	rs8008227	14:20688145	A	G	0.116892	0.0101959	0.0193421	0.598102	0.935529
Alzheimer's disease	Olink	OID30621	Q13976	PRKG1	rs1937682	10:51919222	A	T	0.762381	-0.0229408	0.0435876	0.598669	0.93567
Alzheimer's disease	Olink	OID20781	O00182	LGALS9	rs74321993	17:27644952	G	A	0.749556	0.00992764	0.018882	0.599046	0.935882
Alzheimer's disease	Olink	OID31374	O60749	SNX2	rs10577090	5:122865338	T	TTA	0.556613	-0.046388	0.0885589	0.600411	0.936266
Alzheimer's disease	Olink	OID21424	Q9BZR6	RTN4R	rs663353	22:20187189	G	A	0.252175	0.0164442	0.0315461	0.602174	0.937012
Alzheimer's disease	Olink	OID30619	Q96HD1	CRELD1	rs9878047	3:9943773	C	T	0.248973	-0.00600919	0.0115376	0.602483	0.937012
Alzheimer's disease	Olink	OID21370	Q86SJ2	AMIGO2	rs215384	12:47366418	G	C	0.41101	0.027324	0.0527416	0.604408	0.937597
Alzheimer's disease	Olink	OID20134	Q12864	CDH17	rs61398938	8:94191597	AC	A	0.525766	-0.0156748	0.0302561	0.604408	0.937597
Alzheimer's disease	Olink	OID30787	P02751	FN1	rs1250259	2:215435759	A	T	0.736506	-0.010724	0.0207778	0.605764	0.938381
Alzheimer's disease	Olink	OID30586	Q9BX67	JAM3	rs94499	11:134153833	G	A	0.218818	0.0405068	0.0785832	0.606229	0.938662
Alzheimer's disease	Olink	OID20199	P23526	AHCY	rs13043752	20:34295502	G	A	0.984077	0.0118585	0.0230623	0.607115	0.93927
Alzheimer's disease	Olink	OID20558	P11274	BCR	rs149005797	22:23142913	T	C	0.995779	0.0656384	0.127764	0.607428	0.93927
Alzheimer's disease	Olink	OID20790	Q86VW0	SESTD1	rs10170520	2:179229886	A	T	0.670897	-0.042453	0.0829763	0.608911	0.93941
Alzheimer's disease	Olink	OID20503	P09038	FGF2	rs2922979	4:122827461	C	G	0.690525	-0.00632494	0.0123688	0.609096	0.93941
Alzheimer's disease	Olink	OID20161	Q06418	TYRO3	rs8024626	15:41570983	G	A	0.698207	0.00696566	0.0136217	0.609096	0.93941
Alzheimer's disease	Olink	OID30276	Q5FWE3	PRRT3	rs55847233	3:9949417	C	G	0.751498	0.023039	0.0451376	0.60976	0.939617
Alzheimer's disease	Olink	OID20067	Q96N03	VSTM2L	rs2273349	20:37996354	C	A	0.816398	0.0369408	0.0725133	0.610448	0.940274
Alzheimer's disease	Olink	OID21126	Q9NPH3	IL1RAP	rs6444442	3:190628271	A	G	0.154172	0.00421248	0.00828216	0.611018	0.940656
Alzheimer's disease	Olink	OID21136	P16871	IL7R	rs6897932	5:35874473	C	T	0.728842	-0.0051764	0.0102403	0.613212	0.940656
Alzheimer's disease	Olink	OID20724	P25942	CD40	rs4810485	20:46119308	G	T	0.751814	0.0110774	0.021919	0.613295	0.940656
Alzheimer's disease	Olink	OID30659	Q6GMV3	PTRHD1	rs138426814	2:24790533	T	C	0.99893	-0.0859156	0.171045	0.615459	0.940656
Alzheimer's disease	Olink	OID20487	Q9HB29	IL1RL2	rs3917265	2:102162001	T	C	0.456559	-0.00937426	0.0187485	0.617075	0.940656
Alzheimer's disease	Olink	OID20159	P16112	ACAN	rs4932196	15:88710037	C	T	0.191085	0.0394662	0.0789325	0.617075	0.940656
Alzheimer's disease	Olink	OID20576	P24394	IL4R	rs8060025	16:27315893	G	T	0.612212	0.0133675	0.0267349	0.617075	0.940656
Alzheimer's disease	Olink	OID20832	Q9UM07	PADI4	rs2240336	1:17347907	C	T	0.585487	0.0159557	0.0319115	0.617075	0.940656
Alzheimer's disease	Olink	OID30150	P10082	PYY	rs2700830	17:43964982	G	A	0.679805	-0.0175807	0.0351615	0.617075	0.940656
Alzheimer's disease	Olink	OID20298	P09093	CELA3A	rs12730562	1:21983315	G	A	0.232726	-0.0206994	0.0413988	0.617075	0.940656
Alzheimer's disease	Olink	OID20178	O95544	NADK	rs1014988	1:1748780	A	G	0.509549	-0.016636	0.0332719	0.617075	0.940656
Alzheimer's disease	Olink	OID31427	Q9H2R5	KLK15	rs73048483	19:50837287	A	G	0.0738131	0.00621768	0.012506	0.619066	0.942223
Alzheimer's disease	Olink	OID21393	P26010	ITGB7	rs12232003	12:53199848	C	T	0.074409	-0.0408042	0.0821598	0.61944	0.942331
Alzheimer's disease	Olink	OID20210	Q9UEW3	MARCO	rs35288880	2:118970896	C	T	0.836763	-0.0158659	0.0320257	0.620309	0.942331
Alzheimer's disease	Olink	OID21212	O00221	NFKBIE	rs28362856	6:44266802	G	C	0.956916	-0.019517	0.0394168	0.620497	0.942331
Alzheimer's disease	Olink	OID21357	P15514	AREG	rs1691273	4:74457928	C	T	0.307867	0.0248178	0.0501997	0.621036	0.942828
Alzheimer's disease	Olink	OID31342	Q6UXC1	MAMDC4	rs547669049	9:136853824	ACCCTGTGGCAGAGCACAGGG	A	0.980093	-0.0182164	0.0370093	0.62257	0.944053
Alzheimer's disease	Olink	OID20620	O00273	DFFA	rs183281838	1:9978155	G	T	0.99725	-0.0799603	0.162848	0.623418	0.944053
Alzheimer's disease	Olink	OID30744	P01031	C5	rs4837810	9:121118921	T	C	0.422837	-0.0279748	0.0573483	0.625688	0.945065
Alzheimer's disease	Olink	OID20166	P08263	GSTA1	rs6458871	6:52801179	T	C	0.573746	-0.0127083	0.0260519	0.625688	0.945065
Alzheimer's disease	Olink	OID21066	O94907	DKK1	rs7097068	10:52360120	T	G	0.565305	-0.0389241	0.0797945	0.625688	0.945065
Alzheimer's disease	Olink	OID21113	Q14126	DSG2	rs2848680	18:31513354	A	G	0.524095	0.0183387	0.0375943	0.625688	0.945065
Alzheimer's disease	Olink	OID30687	P20061	TCN1	rs34324219	11:59855905	C	A	0.892956	0.00848714	0.0175047	0.627784	0.946841
Alzheimer's disease	Olink	OID20730	Q9H3U7	SMOC2	rs56296467	6:168463127	T	C	0.722478	0.0111287	0.0230162	0.628729	0.946861
Alzheimer's disease	Olink	OID20703	Q9BY76	ANGPTL4	rs2278236	19:8366697	A	G	0.514287	0.0150051	0.0310821	0.629267	0.94705
Alzheimer's disease	Olink	OID21371	Q86SR1	GALNT10	rs890793	5:154194378	T	C	0.382002	-0.0104032	0.0215866	0.629857	0.947088
Alzheimer's disease	Olink	OID21422	Q96D42	HAVCR1	rs6555820	5:157045138	C	A	0.520358	-0.00819512	0.0170206	0.630174	0.947244
Alzheimer's disease	Olink	OID20355	P18428	LBP	rs2232613	20:38369011	C	T	0.917655	0.00631361	0.0131323	0.630681	0.947685
Alzheimer's disease	Olink	OID20645	P00813	ADA	rs11555566	20:44626579	C	T	0.062645	0.00632936	0.0132057	0.631732	0.94822
Alzheimer's disease	Olink	OID20887	P30519	HMOX2	rs4785965	16:4464654	G	A	0.265443	0.0372443	0.0777991	0.632135	0.94822
Alzheimer's disease	Olink	OID30222	Q8N668	COMMD1	rs55677935	2:62000878	C	T	0.982618	0.0212537	0.0444395	0.632465	0.94822
Alzheimer's disease	Olink	OID20998	Q96GW7	BCAN	rs2365715	1:156645322	A	G	0.609686	0.0185893	0.0389078	0.632808	0.94822
Alzheimer's disease	Olink	OID21024	O43927	CXCL13	rs2053526	4:77504875	A	G	0.602559	0.0733783	0.154095	0.633939	0.94917
Alzheimer's disease	Olink	OID20924	Q08629	SPOCK1	rs4835737	5:137559375	A	G	0.634856	-0.0304678	0.0639825	0.633939	0.94917
Alzheimer's disease	Olink	OID30407	Q04721	NOTCH2	rs2641348	1:119895261	A	G	0.888869	-0.0354367	0.0749399	0.636307	0.949431
Alzheimer's disease	Olink	OID20345	Q6EMK4	VASN	rs35713275	16:4381359	G	A	0.93688	0.00951355	0.0201333	0.63655	0.949431
Alzheimer's disease	Olink	OID20913	Q9HAN9	NMNAT1	rs180754466	1:9960737	A	C	0.00957531	0.0345845	0.0731939	0.636566	0.949431
Alzheimer's disease	Olink	OID21092	Q9P232	CNTN3	rs4677414	3:74557869	A	G	0.070853	-0.0146489	0.0310556	0.637142	0.949431
Alzheimer's disease	Olink	OID30588	Q6QNK2	ADGRD1	rs4759533	12:130971707	A	G	0.946607	0.0100766	0.0213673	0.637219	0.949431
Alzheimer's disease	Olink	OID30890	Q9NZA1	CLIC5	rs2022423	6:46079122	A	G	0.641441	0.0331466	0.0704365	0.637935	0.949431
Alzheimer's disease	Olink	OID21433	P09105	HBQ1	rs3760047	16:231300	A	G	0.810684	-0.0102259	0.02173	0.637935	0.949431
Alzheimer's disease	Olink	OID21525	O00548	DLL1	rs9356631	6:170278382	G	A	0.408903	0.0248598	0.0529067	0.638441	0.949431
Alzheimer's disease	Olink	OID21351	O75144	ICOSLG	rs58911644	21:44209238	T	A	0.183058	-0.0123323	0.0263248	0.63945	0.949715
Alzheimer's disease	Olink	OID31492	O43312	MTSS1	rs72716950	8:124815003	C	T	0.961064	0.0741817	0.158409	0.639575	0.949715
Alzheimer's disease	Olink	OID20221	Q9BUD6	SPON2	rs28855974	4:1121121	G	A	0.117829	0.0184035	0.0393455	0.639969	0.949715
Alzheimer's disease	Olink	OID20942	Q15814	TBCC	rs2234026	6:42745880	G	A	0.986855	-0.0273745	0.0585606	0.640174	0.949715
Alzheimer's disease	Olink	OID30756	P05452	CLEC3B	rs13065490	3:45015616	T	A	0.269137	-0.01807	0.0386615	0.64022	0.949715
Alzheimer's disease	Olink	OID21443	Q2VWP7	PRTG	rs10851591	15:55711507	G	A	0.692988	-0.00913863	0.0196146	0.641281	0.949715
Alzheimer's disease	Olink	OID20674	O15444	CCL25	rs2032887	19:8056476	G	A	0.236916	-0.00610197	0.0131127	0.641683	0.949715
Alzheimer's disease	Olink	OID20249	Q76LX8	ADAMTS13	rs74715985	9:133438993	A	G	0.983037	-0.0108307	0.0233065	0.642142	0.949715
Alzheimer's disease	Olink	OID21379	Q02742	GCNT1	rs2282683	9:76502835	A	G	0.790043	0.00926982	0.0199503	0.642185	0.949715
Alzheimer's disease	Olink	OID31308	Q6UY09	CEACAM20	rs10414398	19:44517149	G	A	0.920249	-0.025047	0.0539745	0.64261	0.949715
Alzheimer's disease	Olink	OID21434	P27695	APEX1	rs1130409	14:20456995	T	G	0.519917	-0.00977525	0.021094	0.643067	0.949715
Alzheimer's disease	Olink	OID20382	Q15485	FCN2	rs3124956	9:134883003	G	A	0.528466	0.00624488	0.0134758	0.643067	0.949715
Alzheimer's disease	Olink	OID20940	Q9H5V8	CDCP1	rs2276862	3:45146293	C	G	0.828208	0.0165075	0.0356562	0.643391	0.949715
Alzheimer's disease	Olink	OID21250	Q9UQB8	BAIAP2	rs9989483	17:80997736	T	C	0.172757	-0.0514683	0.11134	0.643892	0.949715
Alzheimer's disease	Olink	OID21402	Q9NSA1	FGF21	rs838131	19:48757420	A	C	0.543377	0.0341794	0.0740554	0.644412	0.949715
Alzheimer's disease	Olink	OID20538	B1AKI9	ISM1	rs1998123	20:13495237	A	G	0.303034	-0.0219497	0.0476468	0.645032	0.949715
Alzheimer's disease	Olink	OID21032	Q8NBJ7	SUMF2	rs35384521	7:56078132	G	A	0.980993	-0.0090036	0.019573	0.645516	0.949715
Alzheimer's disease	Olink	OID30142	O75521	ECI2	rs660560	6:4125707	A	G	0.674754	0.0143644	0.0312426	0.645681	0.949715
Alzheimer's disease	Olink	OID30272	O95825	CRYZL1	rs13050238	21:33624712	C	T	0.968359	-0.0302501	0.065902	0.646222	0.949715
Alzheimer's disease	Olink	OID31100	P10092	CALCB	rs4757282	11:15105198	G	T	0.240128	0.0347072	0.0757247	0.646713	0.949715
Alzheimer's disease	Olink	OID20398	P17936	IGFBP3	rs2854746	7:45921046	C	G	0.397379	-0.00824093	0.0179999	0.647074	0.949715
Alzheimer's disease	Olink	OID30331	Q9BW04	C1orf116	rs74441312	1:207032059	G	T	0.0185645	0.0584695	0.12795	0.64769	0.949715
Alzheimer's disease	Olink	OID30398	Q6UWP8	SBSN	rs148177176	19:35530785	T	TTTTA	0.25087	0.00800259	0.0175376	0.648167	0.949715
Alzheimer's disease	Olink	OID20572	Q9GZT9	EGLN1	rs77466488	1:231488623	G	A	0.0355317	0.0299594	0.0658513	0.649142	0.949715
Alzheimer's disease	Olink	OID21020	Q92854	SEMA4D	rs36020742	9:89436540	T	C	0.183075	0.0467893	0.102936	0.649436	0.949715
Alzheimer's disease	Olink	OID31069	Q16625	OCLN	rs2583707	5:69461947	T	C	0.975996	0.0268384	0.0591713	0.650137	0.949715
Alzheimer's disease	Olink	OID30835	P47874	OMP	rs2233546	11:77102915	C	T	0.946922	-0.0214514	0.0472965	0.650151	0.949715
Alzheimer's disease	Olink	OID31180	Q7Z4W2	LYZL2	rs115320442	10:30605378	C	G	0.0396784	0.0185944	0.0410289	0.650403	0.949715
Alzheimer's disease	Olink	OID30391	Q96NZ9	PRAP1	rs143674922	10:133348399	G	A	0.981811	0.0111739	0.0246596	0.650459	0.949715
Alzheimer's disease	Olink	OID21097	P00995	SPINK1	rs7725017	5:147838260	C	A	0.395727	0.0093769	0.0207279	0.650995	0.949715
Alzheimer's disease	Olink	OID20932	P50453	SERPINB9	rs7751676	6:2931645	T	C	0.0641689	0.0335934	0.0743534	0.651408	0.949715
Alzheimer's disease	Olink	OID21466	P80075	CCL8	rs1133763	17:34320812	A	C	0.845834	-0.00474909	0.0105225	0.651754	0.949909
Alzheimer's disease	Olink	OID21436	Q96NA2	RILP	rs183827902	17:1649225	T	C	0.0172241	-0.0533335	0.118602	0.652937	0.950675
Alzheimer's disease	Olink	OID20517	P55957	BID	rs183393610	22:17769676	G	A	0.992964	-0.0576016	0.128757	0.654609	0.95102
Alzheimer's disease	Olink	OID31459	Q16819	MEP1A	rs2274656	6:46793758	G	A	0.615163	-0.0190752	0.0427903	0.655754	0.951057
Alzheimer's disease	Olink	OID21425	Q96I15	SCLY	rs62196005	2:238098489	T	A	0.275143	0.0210849	0.0473124	0.655849	0.951057
Alzheimer's disease	Olink	OID21083	P08254	MMP3	rs591058	11:102840607	C	T	0.482801	-0.00751829	0.0169162	0.656721	0.951057
Alzheimer's disease	Olink	OID30909	P61366	OSTN	rs13322016	3:191125026	A	G	0.279624	-0.0382438	0.0860486	0.656721	0.951057
Alzheimer's disease	Olink	OID30556	Q15762	CD226	rs4891780	18:69857147	C	T	0.529421	-0.0136448	0.0307008	0.656721	0.951057
Alzheimer's disease	Olink	OID21372	P58499	FAM3B	rs57529409	21:41346335	C	T	0.952785	0.00720067	0.0162232	0.657151	0.951057
Alzheimer's disease	Olink	OID30453	P15927	RPA2	rs17185038	1:27893147	G	C	0.0666141	0.0366929	0.0826814	0.657197	0.951057
Alzheimer's disease	Olink	OID20681	Q9UJU6	DBNL	rs7799945	7:44070203	G	A	0.327059	0.0676004	0.152534	0.657634	0.951057
Alzheimer's disease	Olink	OID20064	P36952	SERPINB5	rs62100034	18:63491445	T	C	0.632085	0.0705007	0.159554	0.65859	0.951057
Alzheimer's disease	Olink	OID20154	P09382	LGALS1	rs4820294	22:37675036	G	A	0.666274	-0.0134413	0.0304199	0.65859	0.951057
Alzheimer's disease	Olink	OID31009	O75167	PHACTR2	rs9484759	6:143537546	G	A	0.204154	-0.0181313	0.0410975	0.659085	0.951057
Alzheimer's disease	Olink	OID21275	Q8TE58	ADAMTS15	rs73044885	11:130474168	A	G	0.0548853	-0.0446285	0.101193	0.659194	0.951057
Alzheimer's disease	Olink	OID20632	Q13241	KLRD1	rs2537752	12:10314934	T	A	0.400555	-0.00885701	0.0201078	0.659592	0.951057
Alzheimer's disease	Olink	OID21163	Q7Z6M1	RABEPK	rs7858935	9:125224625	T	A	0.147247	-0.0245944	0.0559403	0.660187	0.951057
Alzheimer's disease	Olink	OID20876	P09211	GSTP1	rs762803	11:67584785	A	C	0.448883	-0.0175382	0.0399482	0.660644	0.951057
Alzheimer's disease	Olink	OID21051	Q10588	BST1	rs2302465	4:15707569	G	A	0.869796	-0.00355333	0.00811231	0.661374	0.951476
Alzheimer's disease	Olink	OID20395	P55774	CCL18	rs2015086	17:36064257	G	A	0.132815	-0.00736975	0.0168654	0.66213	0.95151
Alzheimer's disease	Olink	OID31460	O75071	EFCAB14	rs562442365	1:46719028	G	A	0.991601	0.0395096	0.0907396	0.66326	0.951926
Alzheimer's disease	Olink	OID20226	Q76M96	CCDC80	rs6772337	3:112643341	A	G	0.376138	0.0529491	0.12164	0.663349	0.951926
Alzheimer's disease	Olink	OID30769	P02647	APOA1	rs2727784	11:116840425	C	T	0.350251	0.0581858	0.13367	0.663349	0.951926
Alzheimer's disease	Olink	OID30284	P50914	RPL14	rs148850234	3:40445374	C	T	0.947679	0.0693434	0.159828	0.664388	0.951926
Alzheimer's disease	Olink	OID21284	Q86WD7	SERPINA9	rs2038499	14:94482954	C	T	0.717729	-0.00783612	0.0180834	0.664773	0.951926
Alzheimer's disease	Olink	OID30945	Q8TC05	MDM1	rs2870812	12:68325436	G	A	0.287201	-0.0193513	0.0446568	0.664773	0.951926
Alzheimer's disease	Olink	OID20543	P58294	PROK1	rs1857513	1:110450835	A	G	0.158734	-0.0100229	0.0231781	0.665427	0.951926
Alzheimer's disease	Olink	OID30569	Q8N556	AFAP1	rs41264705	4:7778855	T	C	0.297632	-0.00351013	0.00812873	0.665874	0.951926
Alzheimer's disease	Olink	OID21486	P41271	NBL1	rs12408663	1:19641564	T	C	0.767761	-0.0332288	0.0769935	0.666047	0.951926
Alzheimer's disease	Olink	OID31511	Q6UWK7	C10orf99	rs4399275	10:84159182	G	T	0.42143	-0.0167431	0.0389163	0.667026	0.951926
Alzheimer's disease	Olink	OID21079	Q02487	DSC2	rs4799305	18:31109181	G	A	0.115741	-0.015219	0.0354135	0.667376	0.951926
Alzheimer's disease	Olink	OID21290	Q7L5N7	LPCAT2	rs16955343	16:55532397	C	T	0.954016	-0.0308474	0.0719772	0.668235	0.951926
Alzheimer's disease	Olink	OID20498	Q13261	IL15RA	rs3136630	10:5955857	C	T	0.704327	-0.0146714	0.0343619	0.669404	0.951926
Alzheimer's disease	Olink	OID20431	P22301	IL10	rs3024495	1:206769068	C	T	0.846331	-0.0341326	0.0803538	0.670998	0.952491
Alzheimer's disease	Olink	OID20094	Q9H5Y7	SLITRK6	rs12863734	13:85796436	G	A	0.982795	0.00956863	0.0225394	0.671181	0.952522
Alzheimer's disease	Olink	OID30254	Q12841	FSTL1	rs1147707	3:120450401	C	T	0.605224	0.0240961	0.0568935	0.671909	0.952922
Alzheimer's disease	Olink	OID21042	O14625	CXCL11	rs11298565	4:76022611	CT	C	0.482446	-0.0164402	0.0389867	0.673254	0.953177
Alzheimer's disease	Olink	OID31092	Q9BQT9	CLSTN3	rs2167285	12:7131705	C	T	0.433669	0.00747771	0.0177328	0.673254	0.953177
Alzheimer's disease	Olink	OID31464	Q17RW2	COL24A1	rs11161756	1:86150656	T	C	0.907817	0.0237015	0.0563396	0.673982	0.953523
Alzheimer's disease	Olink	OID20825	Q9H1C3	GLT8D2	rs117801489	12:104015054	C	T	0.0173137	0.0207501	0.0493556	0.674178	0.953523
Alzheimer's disease	Olink	OID30795	Q9UKW4	VAV3	rs345308	1:107916985	G	A	0.209127	-0.0647796	0.154237	0.674485	0.953523
Alzheimer's disease	Olink	OID31442	P19525	EIF2AK2	rs10187017	2:37159588	C	T	0.472652	0.0227315	0.0541545	0.674666	0.953523
Alzheimer's disease	Olink	OID21171	P06731	CEACAM5	rs9621	19:41727239	A	G	0.0426262	0.00976108	0.0232605	0.674746	0.953523
Alzheimer's disease	Olink	OID20732	Q8WU39	MZB1	rs116498185	5:139190262	T	C	0.0577536	-0.0360755	0.0863914	0.676252	0.954217
Alzheimer's disease	Olink	OID20255	Q03167	TGFBR3	rs1805110	1:91861488	G	A	0.919214	0.0262081	0.0628994	0.676922	0.954266
Alzheimer's disease	Olink	OID30788	P02671	FGA	rs140473879	4:154557913	C	T	0.996216	0.0235734	0.0567138	0.677663	0.954539
Alzheimer's disease	Olink	OID31311	Q6P5Z2	PKN3	rs13283282	9:128703202	G	C	0.146498	-0.0227417	0.0547658	0.677956	0.954553
Alzheimer's disease	Olink	OID30101	Q96LB8	PGLYRP4	rs111586430	1:153351834	T	C	0.0568605	0.00770453	0.018556	0.677992	0.954553
Alzheimer's disease	Olink	OID30746	P05090	APOD	rs139828053	3:195572021	T	C	0.968688	0.0193802	0.0467735	0.678623	0.954653
Alzheimer's disease	Olink	OID21511	P09486	SPARC	rs576037440	5:151683029	G	A	0.996204	-0.0449873	0.108887	0.679491	0.955078
Alzheimer's disease	Olink	OID20224	Q01973	ROR1	rs6588083	1:64148328	T	C	0.829641	0.0111803	0.0271886	0.680915	0.955078
Alzheimer's disease	Olink	OID20757	P27930	IL1R2	rs2310170	2:101999692	T	G	0.600489	0.00658102	0.0160654	0.682071	0.955078
Alzheimer's disease	Olink	OID20658	O00253	AGRP	rs188707867	16:67481485	C	G	0.992901	0.0520155	0.127054	0.682249	0.955078
Alzheimer's disease	Olink	OID20780	P15291	B4GALT1	rs7019909	9:33113324	T	C	0.10231	0.0165868	0.0407132	0.683709	0.955095
Alzheimer's disease	Olink	OID21265	P10747	CD28	rs13406632	2:203784615	G	C	0.832433	-0.0168797	0.041432	0.683709	0.955095
Alzheimer's disease	Olink	OID31099	Q15256	PTPRR	rs144705265	12:70764673	G	A	0.994712	0.0239972	0.0589102	0.683749	0.955095
Alzheimer's disease	Olink	OID31313	Q5VUJ9	EFCAB2	rs140218267	1:244965992	CA	C	0.533457	0.00907065	0.0222879	0.684025	0.955123
Alzheimer's disease	Olink	OID21258	Q8IUK5	PLXDC1	rs62076601	17:39067156	C	T	0.950777	-0.014772	0.0364624	0.685383	0.95566
Alzheimer's disease	Olink	OID30767	P05546	SERPIND1	rs117254553	22:20675430	G	T	0.997309	0.0342888	0.0847473	0.685771	0.95566
Alzheimer's disease	Olink	OID30264	P07492	GRP	rs55932597	18:59210948	T	C	0.165612	0.0095376	0.0236272	0.686456	0.955736
Alzheimer's disease	Olink	OID20868	Q16762	TST	rs4821544	22:36862461	T	C	0.696728	0.0324284	0.0806078	0.687464	0.955736
Alzheimer's disease	Olink	OID20290	P16581	SELE	rs7538317	1:169738435	C	G	0.344471	-0.0369725	0.0919031	0.687464	0.955736
Alzheimer's disease	Olink	OID21420	P20472	PVALB	rs4821544	22:36862461	T	C	0.696812	0.00430442	0.0106996	0.687464	0.955736
Alzheimer's disease	Olink	OID20481	Q8TAD2	IL17D	rs4770059	13:20576908	T	C	0.263337	-0.00929772	0.0231187	0.687556	0.955764
Alzheimer's disease	Olink	OID21378	Q8WXI7	MUC16	rs10421318	19:9010243	G	A	0.649209	-0.0540097	0.134332	0.687639	0.95578
Alzheimer's disease	Olink	OID20145	Q9UMF0	ICAM5	rs281439	19:10289434	C	G	0.779936	0.00497663	0.0124416	0.689157	0.955865
Alzheimer's disease	Olink	OID20170	P19022	CDH2	rs12454164	18:28110963	G	A	0.689016	0.035571	0.0889275	0.689157	0.955865
Alzheimer's disease	Olink	OID20292	P12111	COL6A3	rs1050785	2:237324109	A	C	0.600759	0.0370888	0.0927219	0.689157	0.955865
Alzheimer's disease	Olink	OID31405	A1KZ92	PXDNL	rs7833909	8:51453740	A	G	0.876499	0.0138966	0.0347414	0.689157	0.955865
Alzheimer's disease	Olink	OID31034	Q96I25	RBM17	rs11256771	10:6104299	C	T	0.962564	-0.0227287	0.0570859	0.690521	0.956285
Alzheimer's disease	Olink	OID20709	P29279	CCN2	rs7767139	6:131971641	C	G	0.783953	0.0109712	0.0275686	0.69066	0.956285
Alzheimer's disease	Olink	OID20300	Q9Y4L1	HYOU1	rs2509121	11:119057542	T	C	0.400687	-0.0179909	0.0452499	0.690932	0.956285
Alzheimer's disease	Olink	OID21111	Q96RD9	FCRL5	rs1238279672	1:157543980	GA	G	0.786879	0.00811487	0.0204901	0.692076	0.957144
Alzheimer's disease	Olink	OID20592	O14788	TNFSF11	rs2062305	13:42478744	G	A	0.468357	0.0286059	0.0724087	0.692797	0.957579
Alzheimer's disease	Olink	OID31448	Q9Y5Q6	INSL5	rs11809759	1:66804222	G	A	0.398644	-0.0183087	0.046604	0.694425	0.957612
Alzheimer's disease	Olink	OID21397	Q9H6S3	EPS8L2	rs11246276	11:706284	G	T	0.841217	-0.011173	0.0284404	0.694425	0.957612
Alzheimer's disease	Olink	OID20529	Q6DN72	FCRL6	rs55650803	1:159813358	C	T	0.807628	-0.00448816	0.0114448	0.694942	0.957612
Alzheimer's disease	Olink	OID21125	P20827	EFNA1	rs4390169	1:155133578	G	A	0.518742	-0.0100888	0.0258526	0.696356	0.957651
Alzheimer's disease	Olink	OID31493	O43653	PSCA	rs2976387	8:142677946	A	G	0.422106	-0.00275957	0.0070714	0.696356	0.957651
Alzheimer's disease	Olink	OID21278	Q15427	SF3B4	rs12078573	1:149931717	G	A	0.921284	-0.0652484	0.167782	0.697358	0.958241
Alzheimer's disease	Olink	OID21053	Q9BRF8	CPPED1	rs8062313	16:12805909	C	T	0.173327	-0.0050696	0.0130361	0.697358	0.958241
Alzheimer's disease	Olink	OID20257	Q5VY43	PEAR1	rs4661012	1:156915699	T	G	0.637964	-0.0154781	0.0398677	0.697842	0.958328
Alzheimer's disease	Olink	OID21383	P05187	ALPP	rs12478529	2:232421944	T	C	0.234738	-0.00731849	0.0189885	0.699929	0.958328
Alzheimer's disease	Olink	OID30336	Q9NQR4	NIT2	rs200416332	3:100339149	G	A	0.998418	0.0367065	0.0956427	0.701135	0.958328
Alzheimer's disease	Olink	OID30510	Q96PX8	SLITRK1	rs2876803	13:83794650	A	T	0.17037	-0.0260675	0.0680298	0.701588	0.958328
Alzheimer's disease	Olink	OID30665	Q6UX06	OLFM4	rs17552047	13:53028327	G	A	0.723578	0.00419285	0.010948	0.701736	0.958328
Alzheimer's disease	Olink	OID31352	P33764	S100A3	rs576022937	1:153547779	AC	A	0.993457	-0.0452728	0.118484	0.702387	0.958328
Alzheimer's disease	Olink	OID30483	Q9GZN4	PRSS22	rs8046218	16:2858702	T	C	0.324763	-0.0130918	0.0342698	0.702445	0.958328
Alzheimer's disease	Olink	OID30350	P49593	PPM1F	rs5750281	22:21973415	C	T	0.957035	0.0610752	0.160223	0.703064	0.958328
Alzheimer's disease	Olink	OID20406	P27487	DPP4	rs13015258	2:162074215	T	G	0.378846	0.0140043	0.0367613	0.703239	0.958328
Alzheimer's disease	Olink	OID30274	Q9BV79	MECR	rs521300	1:29176060	T	G	0.138158	0.0437362	0.115045	0.703823	0.958328
Alzheimer's disease	Olink	OID20489	P32456	GBP2	rs7531439	1:89088541	C	A	0.790467	0.0305346	0.0803542	0.703945	0.958328
Alzheimer's disease	Olink	OID20691	P25116	F2R	rs168753	5:76732299	A	T	0.827362	0.0269657	0.0710316	0.70422	0.958328
Alzheimer's disease	Olink	OID21040	P04233	CD74	rs79078220	5:150414087	G	A	0.889656	-0.0597462	0.157408	0.704271	0.958328
Alzheimer's disease	Olink	OID21418	Q496F6	CD300E	rs1719465	17:74580252	T	C	0.312861	-0.00913457	0.024082	0.704457	0.958328
Alzheimer's disease	Olink	OID21047	P01178	OXT	rs877172	20:3069244	G	T	0.312409	-0.0057446	0.0151594	0.704727	0.958328
Alzheimer's disease	Olink	OID30748	Q15848	ADIPOQ	rs143257534	3:186834099	C	T	0.974014	0.0159394	0.0421255	0.70515	0.958328
Alzheimer's disease	Olink	OID31113	P46937	YAP1	rs10791554	11:102052822	A	G	0.453119	0.0497137	0.131501	0.705394	0.958328
Alzheimer's disease	Olink	OID20356	Q99650	OSMR	rs9292723	5:38852470	C	T	0.723279	-0.00570533	0.0151023	0.705596	0.958328
Alzheimer's disease	Olink	OID20321	O00584	RNASET2	rs3756838	6:166957763	A	G	0.215266	0.00798085	0.0211385	0.705764	0.958328
Alzheimer's disease	Olink	OID30114	Q92935	EXTL1	rs2736831	1:26031165	C	A	0.307437	-0.0080033	0.0213421	0.70766	0.958861
Alzheimer's disease	Olink	OID30728	Q9Y5Y7	LYVE1	rs7119709	11:10605144	A	G	0.0397654	-0.0234298	0.0625748	0.708085	0.958861
Alzheimer's disease	Olink	OID30553	P32927	CSF2RB	rs2239749	22:36935263	A	G	0.541447	-0.00276265	0.00739678	0.708781	0.958861
Alzheimer's disease	Olink	OID20957	Q92752	TNR	rs2235256	1:175599911	A	G	0.554354	-0.00826178	0.0221202	0.708781	0.958861
Alzheimer's disease	Olink	OID20712	Q8NFT8	DNER	rs34412673	2:229727643	A	T	0.668213	0.0114178	0.0306854	0.709824	0.958861
Alzheimer's disease	Olink	OID20739	O00241	SIRPB1	rs79462675	20:1616529	C	A	0.868292	-0.00463004	0.0125222	0.71157	0.958861
Alzheimer's disease	Olink	OID30574	P10912	GHR	rs4073476	5:42625490	A	C	0.726662	-0.00496276	0.0134287	0.711706	0.958861
Alzheimer's disease	Olink	OID21461	Q9H4F8	SMOC1	rs1958078	14:69888141	C	A	0.846918	0.0111689	0.0302377	0.711852	0.958861
Alzheimer's disease	Olink	OID20368	P35443	THBS4	rs2438632	5:80096370	T	G	0.398332	-0.0126918	0.0343906	0.712092	0.958861
Alzheimer's disease	Olink	OID21398	P47992	XCL1	rs4656599	1:168534148	T	C	0.190465	0.00456448	0.0123721	0.712178	0.958861
Alzheimer's disease	Olink	OID30146	Q9BZC7	ABCA2	rs35529305	9:137019482	G	A	0.913285	-0.0495976	0.134756	0.712832	0.958861
Alzheimer's disease	Olink	OID30913	P09455	RBP1	rs2071387	3:139538761	G	A	0.182421	0.0285357	0.0775585	0.71293	0.958861
Alzheimer's disease	Olink	OID21308	P50583	NUDT2	rs7848667	9:34340951	G	A	0.156939	0.012339	0.0337066	0.714312	0.95916
Alzheimer's disease	Olink	OID20258	Q06141	REG3A	rs147616162	2:79168385	A	T	0.0589184	0.0149901	0.0417758	0.719727	0.960251
Alzheimer's disease	Olink	OID30095	O95858	TSPAN15	rs1227967	10:69508078	T	C	0.498922	-0.0519501	0.145102	0.720325	0.960251
Alzheimer's disease	Olink	OID20719	P09603	CSF1	rs11577194	1:109957553	T	C	0.475937	0.0155389	0.0434018	0.720325	0.960251
Alzheimer's disease	Olink	OID30226	Q8WZ75	ROBO4	rs59648931	11:124897171	T	C	0.769229	-0.032815	0.0916891	0.720422	0.960251
Alzheimer's disease	Olink	OID20284	P17931	LGALS3	rs3837609	14:55138609	TG	T	0.575291	0.00563033	0.0157649	0.720985	0.960251
Alzheimer's disease	Olink	OID20909	P36269	GGT5	rs5760275	22:24247481	G	C	0.207408	-0.0109306	0.0306665	0.721514	0.960251
Alzheimer's disease	Olink	OID20348	O95998	IL18BP	rs5743659	11:71998832	G	A	0.993876	0.0409544	0.115001	0.72175	0.960251
Alzheimer's disease	Olink	OID31128	P32455	GBP1	rs148526074	1:89058073	G	T	0.972373	0.00723082	0.0203224	0.721986	0.960251
Alzheimer's disease	Olink	OID21515	O75629	CREG1	rs7513428	1:167546035	T	C	0.15915	-0.0157175	0.0444018	0.723352	0.960539
Alzheimer's disease	Olink	OID21286	Q9NUY8	TBC1D23	rs1036770	3:100299871	C	T	0.415345	0.0188604	0.0533295	0.723595	0.960539
Alzheimer's disease	Olink	OID31317	Q8IV48	ERI1	rs7814328	8:9018719	T	C	0.539193	-0.0408265	0.11544	0.723595	0.960539
Alzheimer's disease	Olink	OID20772	O00175	CCL24	rs2024050	7:75831075	A	G	0.104769	-0.00349144	0.00989242	0.724133	0.960539
Alzheimer's disease	Olink	OID20132	O14917	PCDH17	rs41292834	13:57633577	T	G	0.01251	-0.040608	0.115107	0.72425	0.960539
Alzheimer's disease	Olink	OID21301	P17948	FLT1	rs552252905	13:28411879	C	G	0.99881	0.0523267	0.14938	0.726119	0.960539
Alzheimer's disease	Olink	OID20777	Q15166	PON3	rs149867961	7:95396432	T	C	0.97361	0.00856335	0.0247386	0.729227	0.960539
Alzheimer's disease	Olink	OID21364	P98073	TMPRSS15	rs2824805	21:18398417	C	G	0.173137	0.0301265	0.0872081	0.729753	0.960539
Alzheimer's disease	Olink	OID30262	O60476	MAN1A2	rs10923344	1:117554006	A	G	0.617668	0.0150058	0.043465	0.729915	0.960539
Alzheimer's disease	Olink	OID21503	Q9HAT2	SIAE	rs144510878	11:124647396	G	A	0.998756	0.0257513	0.0747076	0.730324	0.960539
Alzheimer's disease	Olink	OID20787	Q03403	TFF2	rs225344	21:42355775	A	G	0.726497	0.024803	0.0720086	0.730512	0.960539
Alzheimer's disease	Olink	OID30379	P02461	COL3A1	rs540608250	2:188992726	G	A	0.00277037	-0.0268066	0.0779489	0.730921	0.960539
Alzheimer's disease	Olink	OID21048	Q96GP6	SCARF2	rs5763025	22:20432201	C	A	0.802163	0.00963185	0.0280929	0.731706	0.960539
Alzheimer's disease	Olink	OID20486	P42701	IL12RB1	rs369378	19:18078949	G	A	0.786913	-0.00811066	0.0236743	0.731905	0.960539
Alzheimer's disease	Olink	OID20463	Q96DB9	FXYD5	rs886136	19:35173904	G	A	0.223817	0.0100771	0.0294358	0.732093	0.960539
Alzheimer's disease	Olink	OID21528	P13688	CEACAM1	rs10416089	19:42498217	C	G	0.914941	0.0105693	0.030879	0.732139	0.960539
Alzheimer's disease	Olink	OID31496	Q63HQ2	EGFLAM	rs113400125	5:38406149	T	C	0.0263197	-0.00631825	0.018474	0.732345	0.960539
Alzheimer's disease	Olink	OID20201	P00797	REN	rs193280350	1:204179521	A	G	0.00764015	-0.0188496	0.0551173	0.732357	0.960539
Alzheimer's disease	Olink	OID31104	Q5F1R6	DNAJC21	rs35176895	5:34930282	T	C	0.558101	0.0260834	0.0763871	0.732755	0.960539
Alzheimer's disease	Olink	OID30295	Q7Z7M9	GALNT5	rs714649	2:157284580	G	T	0.981809	-0.0106301	0.0311462	0.73288	0.960539
Alzheimer's disease	Olink	OID30244	Q8IVF2	AHNAK2	rs9805957	14:104970720	C	A	0.642451	0.0134558	0.0394393	0.732971	0.960539
Alzheimer's disease	Olink	OID20642	Q15661	TPSAB1	rs2745084	16:1244024	G	A	0.486096	0.00368103	0.0107892	0.732971	0.960539
Alzheimer's disease	Olink	OID20528	P23229	ITGA6	rs6714597	2:172473758	C	T	0.308181	-0.0129939	0.0381154	0.733172	0.960539
Alzheimer's disease	Olink	OID21114	P04179	SOD2	rs5746105	6:159691606	G	A	0.298974	0.0189575	0.0556086	0.733172	0.960539
Alzheimer's disease	Olink	OID21242	Q16772	GSTA3	rs2749005	6:52756635	G	T	0.647843	0.00893616	0.0265004	0.735959	0.962143
Alzheimer's disease	Olink	OID30472	Q9UHA7	IL36A	rs895497	2:113005998	A	G	0.29655	0.0479841	0.142353	0.736058	0.962143
Alzheimer's disease	Olink	OID20755	Q9UHX3	ADGRE2	rs7251607	19:14396179	C	A	0.75291	-0.0121914	0.036226	0.736465	0.96226
Alzheimer's disease	Olink	OID20276	P07858	CTSB	rs709821	8:11845085	C	G	0.261802	-0.00524645	0.0157393	0.738883	0.96226
Alzheimer's disease	Olink	OID20480	Q96RJ3	TNFRSF13C	rs77874543	22:41926712	G	C	0.919801	-0.00628427	0.0188528	0.738883	0.96226
Alzheimer's disease	Olink	OID30627	P20155	SPINK2	rs28656303	4:56823779	G	A	0.0204731	0.00678217	0.020415	0.739727	0.962425
Alzheimer's disease	Olink	OID20405	P49747	COMP	rs12974746	19:18795739	A	G	0.96984	0.0155336	0.0467734	0.739811	0.962425
Alzheimer's disease	Olink	OID20793	A1E959	ODAM	rs76153614	4:70195601	T	C	0.94775	-0.0109012	0.0328741	0.740187	0.962425
Alzheimer's disease	Olink	OID30364	P07288	KLK3	rs62113212	19:50857584	C	T	0.925486	0.053313	0.160891	0.740372	0.962425
Alzheimer's disease	Olink	OID20510	Q9Y5A7	NUB1	rs113920358	7:151341801	C	T	0.870971	-0.0158162	0.0478251	0.740865	0.962425
Alzheimer's disease	Olink	OID20131	Q9H7M9	VSIR	rs10999992	10:71769141	C	T	0.146887	0.00886362	0.0268181	0.741016	0.962425
Alzheimer's disease	Olink	OID30672	P07998	RNASE1	rs17254387	14:20812519	A	G	0.694281	-0.0138204	0.041922	0.741649	0.962561
Alzheimer's disease	Olink	OID30762	Q14624	ITIH4	rs2710331	3:52803839	C	T	0.341973	0.0113024	0.034311	0.741844	0.962581
Alzheimer's disease	Olink	OID30306	Q9Y2E5	MAN2B2	rs2301790	4:6598285	G	A	0.478198	-0.00328254	0.0099692	0.741953	0.962582
Alzheimer's disease	Olink	OID20692	P09326	CD48	rs2295615	1:160684968	C	G	0.86282	-0.00428757	0.0130771	0.743011	0.962834
Alzheimer's disease	Olink	OID31526	Q96R05	RBP7	rs1220399	1:9935196	A	G	0.786704	-0.0107828	0.0330018	0.74387	0.962977
Alzheimer's disease	Olink	OID21093	P55103	INHBC	rs3741414	12:57450266	C	T	0.753442	-0.00485308	0.0148626	0.744023	0.962977
Alzheimer's disease	Olink	OID21305	Q9H4A9	DPEP2	rs144339907	16:67992095	A	C	0.996392	-0.0110519	0.0338574	0.744103	0.962977
Alzheimer's disease	Olink	OID20778	P07148	FABP1	rs2241883	2:88124547	T	C	0.693171	0.0118149	0.0362888	0.744741	0.963118
Alzheimer's disease	Olink	OID30240	Q5SW79	CEP170	rs12072595	1:243211513	G	T	0.360129	-0.0400274	0.122941	0.744741	0.963118
Alzheimer's disease	Olink	OID21448	P80303	NUCB2	rs214068	11:17284103	T	C	0.423069	-0.00665331	0.0204528	0.744953	0.963173
Alzheimer's disease	Olink	OID20329	P24158	PRTN3	rs6510982	19:845535	G	C	0.75889	-0.00710736	0.0219144	0.745693	0.96337
Alzheimer's disease	Olink	OID30602	Q5TDH0	DDI2	rs41270291	1:15667756	G	A	0.98873	-0.0518649	0.160137	0.746031	0.963483
Alzheimer's disease	Olink	OID30880	O15083	ERC2	rs79784038	3:56099639	G	C	0.974368	0.0494539	0.153072	0.746637	0.963484
Alzheimer's disease	Olink	OID30229	Q9NZN3	EHD3	rs592039	2:31258101	G	A	0.291348	0.0150393	0.0471923	0.749968	0.964604
Alzheimer's disease	Olink	OID30189	Q86VR7	VSIG10L	rs1035454	19:51342302	C	T	0.575859	-0.0134757	0.0423523	0.750347	0.964604
Alzheimer's disease	Olink	OID21270	P51580	TPMT	rs115306927	6:18126707	A	T	0.949822	0.00566055	0.0178946	0.751755	0.964981
Alzheimer's disease	Olink	OID31462	Q6PL24	TMED8	rs11620921	14:77473622	A	G	0.397282	-0.0392778	0.125387	0.754088	0.965308
Alzheimer's disease	Olink	OID20556	Q9UHC6	CNTNAP2	rs7810370	7:145668909	A	G	0.285577	0.00505163	0.0162374	0.755716	0.965528
Alzheimer's disease	Olink	OID30783	P02787	TF	rs8177247	3:133760655	G	T	0.342243	0.00821243	0.0264623	0.756299	0.965528
Alzheimer's disease	Olink	OID20204	Q9BQB4	SOST	rs1513671	17:43729942	G	C	0.360868	-0.0425225	0.13738	0.756923	0.965528
Alzheimer's disease	Olink	OID30450	Q6UXM1	LRIG3	rs11172841	12:58958650	C	A	0.224675	0.0332925	0.107646	0.75711	0.965672
Alzheimer's disease	Olink	OID30634	Q8IUZ5	PHYKPL	rs111247143	5:178193048	G	A	0.972098	-0.0140799	0.0455745	0.757365	0.965723
Alzheimer's disease	Olink	OID21453	Q00796	SORD	rs56060952	15:45036783	C	T	0.128179	0.0190446	0.0620172	0.758777	0.966476
Alzheimer's disease	Olink	OID31474	P14902	IDO1	rs7010461	8:39923925	T	C	0.334077	-0.00976803	0.0318365	0.758982	0.966476
Alzheimer's disease	Olink	OID21313	Q9UK85	DKKL1	rs2303759	19:49365794	T	G	0.747517	0.00238027	0.00777556	0.759511	0.966526
Alzheimer's disease	Olink	OID31391	O75460	ERN1	rs1971298	17:64082248	T	C	0.245934	0.0215541	0.0706083	0.760166	0.966811
Alzheimer's disease	Olink	OID21336	Q9BSL1	UBAC1	rs112505519	9:135938274	G	C	0.998324	-0.0343168	0.112466	0.760267	0.966811
Alzheimer's disease	Olink	OID20782	O95633	FSTL3	rs916904	19:663929	G	A	0.633526	0.0323036	0.10614	0.760863	0.967142
Alzheimer's disease	Olink	OID20334	O15467	CCL16	rs112689088	17:35980421	T	C	0.903965	0.00322849	0.0106615	0.762029	0.96743
Alzheimer's disease	Olink	OID21146	P11717	IGF2R	rs2282140	6:160073489	T	C	0.13124	-0.00647401	0.0214002	0.762255	0.967582
Alzheimer's disease	Olink	OID31098	Q9BPX1	HSD17B14	rs35299026	19:48815123	G	A	0.952914	-0.00400565	0.0132646	0.762667	0.967582
Alzheimer's disease	Olink	OID20637	P20273	CD22	rs10411704	19:35309759	G	T	0.214456	-0.0111981	0.0373269	0.764177	0.968595
Alzheimer's disease	Olink	OID21447	P09758	TACSTD2	rs7333	1:58575548	C	T	0.835737	0.00363955	0.0121318	0.764177	0.968595
Alzheimer's disease	Olink	OID20610	P10147	CCL3	rs8951	17:36088374	C	T	0.221597	-0.00716008	0.0238669	0.764177	0.968595
Alzheimer's disease	Olink	OID21385	P08397	HMBS	rs72997349	11:119074792	C	T	0.0308838	0.0200016	0.0668474	0.764778	0.968897
Alzheimer's disease	Olink	OID31095	Q9BRJ6	C7orf50	rs200169409	7:997746	GC	G	0.971598	-0.00843705	0.0283696	0.766163	0.969756
Alzheimer's disease	Olink	OID21339	Q96I82	KAZALD1	rs11190812	10:101064535	G	A	0.960203	0.00371456	0.0124998	0.766337	0.969756
Alzheimer's disease	Olink	OID21526	Q92876	KLK6	rs268891	19:50968727	A	C	0.349033	0.014575	0.0494508	0.768195	0.97047
Alzheimer's disease	Olink	OID30739	P00748	F12	rs1801020	5:177409531	G	A	0.744934	0.00236837	0.00803553	0.768195	0.97047
Alzheimer's disease	Olink	OID30592	Q8NDA2	HMCN2	rs6415851	9:130291649	G	A	0.511934	0.00384543	0.0131385	0.769765	0.970879
Alzheimer's disease	Olink	OID30341	P51688	SGSH	rs7503034	17:80210594	C	T	0.668645	0.0028221	0.00970801	0.771283	0.971527
Alzheimer's disease	Olink	OID30360	Q7Z7K0	CMC1	rs370517451	3:28241610	G	A	0.985425	0.0353571	0.121679	0.771376	0.971553
Alzheimer's disease	Olink	OID20981	O14763	TNFRSF10B	rs1105944	8:23027596	G	A	0.895745	-0.00706722	0.0243633	0.771758	0.971668
Alzheimer's disease	Olink	OID21157	O76061	STC2	rs12515303	5:173335648	G	A	0.347137	0.0380128	0.131583	0.772666	0.971849
Alzheimer's disease	Olink	OID30752	P14151	SELL	rs2223286	1:169696491	T	C	0.689316	-0.00614702	0.0213916	0.77384	0.971849
Alzheimer's disease	Olink	OID30217	Q99807	COQ7	rs11074359	16:19073976	C	T	0.360965	-0.0206557	0.0718818	0.77384	0.971849
Alzheimer's disease	Olink	OID20597	Q9HCM2	PLXNA4	rs6467443	7:132553252	T	G	0.216725	-0.0278378	0.0969522	0.774014	0.971849
Alzheimer's disease	Olink	OID20506	Q8IU57	IFNLR1	rs139958347	1:24187233	G	C	0.960401	0.00732193	0.0255737	0.774643	0.971849
Alzheimer's disease	Olink	OID21523	O43240	KLK10	rs2569454	19:51019947	C	T	0.57833	0.00438084	0.0153329	0.775097	0.971849
Alzheimer's disease	Olink	OID21386	Q9NTU7	CBLN4	rs12624596	20:55714960	A	G	0.286347	0.0138372	0.0484303	0.775097	0.971849
Alzheimer's disease	Olink	OID20383	P98160	HSPG2	rs6684152	1:21821271	A	G	0.706237	-0.014875	0.0520625	0.775097	0.971849
Alzheimer's disease	Olink	OID30396	P39059	COL15A1	rs10819566	9:99001195	C	T	0.364679	-0.012666	0.0443312	0.775097	0.971849
Alzheimer's disease	Olink	OID21260	Q9Y5L3	ENTPD2	rs45457700	9:137049085	G	T	0.978559	-0.00529246	0.0185571	0.775492	0.972253
Alzheimer's disease	Olink	OID30132	Q16836	HADH	rs17038246	4:107978592	T	C	0.0809598	-0.0416119	0.146587	0.776509	0.972405
Alzheimer's disease	Olink	OID20595	Q8TD46	CD200R1	rs16860233	3:112923275	T	C	0.0389159	0.00323215	0.0113947	0.776676	0.972405
Alzheimer's disease	Olink	OID21068	O76076	CCN5	rs3041798	20:44683866	G	GTAACC	0.58331	-0.0120069	0.0425245	0.777673	0.9728
Alzheimer's disease	Olink	OID31510	Q9UMS0	NFU1	rs74637005	2:69423598	G	A	0.963374	-0.019206	0.0688978	0.780428	0.973789
Alzheimer's disease	Olink	OID21340	Q6UWW8	CES3	rs71647892	16:66963853	T	C	0.987311	-0.0140473	0.0510386	0.78314	0.974894
Alzheimer's disease	Olink	OID30370	Q86TH1	ADAMTSL2	rs1008250	9:133532712	G	A	0.282086	0.0245098	0.0904977	0.786519	0.975572
Alzheimer's disease	Olink	OID30811	P60880	SNAP25	rs362562	20:10262538	G	A	0.586406	-0.0224305	0.0828953	0.786708	0.975572
Alzheimer's disease	Olink	OID21059	P30533	LRPAP1	rs143486729	4:3523929	G	A	0.966151	-0.0107217	0.0397976	0.787617	0.975572
Alzheimer's disease	Olink	OID21318	Q49AH0	CDNF	rs61738953	10:14820083	C	G	0.965185	-0.00522378	0.01939	0.787617	0.975572
Alzheimer's disease	Olink	OID20422	Q9UHF4	IL20RA	rs143005532	6:137009349	T	C	0.0015113	-0.0313999	0.116768	0.788001	0.975957
Alzheimer's disease	Olink	OID30997	Q9NXH3	PPP1R14D	rs11855641	15:40795819	G	A	0.340105	0.0376651	0.140835	0.789129	0.976091
Alzheimer's disease	Olink	OID20231	P07204	THBD	rs1042579	20:23048087	A	G	0.191538	-0.0139103	0.0521638	0.789726	0.976091
Alzheimer's disease	Olink	OID21374	P80511	S100A12	rs3014874	1:153365467	G	A	0.735275	-0.0105667	0.0397308	0.790272	0.976091
Alzheimer's disease	Olink	OID21056	P25774	CTSS	rs34175040	1:150715890	AAT	A	0.525035	-0.0049913	0.0188308	0.790963	0.976091
Alzheimer's disease	Olink	OID21010	Q08708	CD300C	rs58440339	17:74543335	T	C	0.092371	-0.00542603	0.0205309	0.79156	0.976245
Alzheimer's disease	Olink	OID31066	Q92859	NEO1	rs11632433	15:73174731	G	T	0.0977212	0.0323509	0.122409	0.79156	0.976245
Alzheimer's disease	Olink	OID30321	O14933	UBE2L6	rs28362950	11:57604445	A	G	0.267431	-0.00945232	0.03584	0.791983	0.976245
Alzheimer's disease	Olink	OID21128	P00352	ALDH1A1	rs348452	9:72938469	T	C	0.271353	0.0268107	0.101657	0.791983	0.976245
Alzheimer's disease	Olink	OID21417	Q16790	CA9	rs183985235	9:35677783	C	A	0.997634	-0.0131875	0.0501126	0.792429	0.976265
Alzheimer's disease	Olink	OID20745	Q92583	CCL17	rs9302690	16:57409056	A	G	0.0810135	-0.00997318	0.0380555	0.793268	0.976265
Alzheimer's disease	Olink	OID20960	Q02790	FKBP4	rs3814251	12:2794482	T	C	0.961358	0.0403826	0.1548	0.794193	0.976265
Alzheimer's disease	Olink	OID20149	Q6GTS8	PM20D1	rs1104899	1:205845357	G	A	0.7401	0.00293326	0.0112442	0.794193	0.976265
Alzheimer's disease	Olink	OID30764	P02776	PF4	rs11574452	4:73980944	C	A	0.954912	-0.02488	0.095539	0.794542	0.976265
Alzheimer's disease	Olink	OID31502	Q15172	PPP2R5A	rs351409	1:212285915	A	G	0.97915	0.0229192	0.0880229	0.794573	0.976265
Alzheimer's disease	Olink	OID21481	P20851	C4BPB	rs3813948	1:207096513	T	C	0.932514	-0.0130218	0.050134	0.795064	0.976265
Alzheimer's disease	Olink	OID31047	P51649	ALDH5A1	rs2744581	6:24502256	A	G	0.481077	-0.0148421	0.0572483	0.795435	0.976265
Alzheimer's disease	Olink	OID21194	P50749	RASSF2	rs2246735	20:4822848	T	C	0.572562	0.0230617	0.089102	0.795771	0.976265
Alzheimer's disease	Olink	OID31001	Q8IVM0	CCDC50	rs35380043	3:191369951	A	T	0.951842	-0.0123982	0.0484007	0.797829	0.976265
Alzheimer's disease	Olink	OID31378	Q13287	NMI	rs1048135	2:151282902	G	A	0.527755	-0.0046352	0.0180993	0.797876	0.976265
Alzheimer's disease	Olink	OID21413	P02760	AMBP	rs147941577	9:114069709	A	G	0.997169	-0.0113609	0.0443787	0.797951	0.976265
Alzheimer's disease	Olink	OID20630	P50452	SERPINB8	rs3826616	18:63987229	A	G	0.41897	0.00316479	0.012384	0.798294	0.976265
Alzheimer's disease	Olink	OID20457	O76038	SCGN	rs10946788	6:25660282	G	A	0.724832	0.0248688	0.0973127	0.798294	0.976265
Alzheimer's disease	Olink	OID21057	Q16288	NTRK3	rs28735437	15:87971624	C	G	0.139824	0.0106402	0.0418272	0.799197	0.976265
Alzheimer's disease	Olink	OID21074	Q15818	NPTX1	rs62068268	17:80565290	T	C	0.0894968	-0.00452057	0.0178379	0.79994	0.976553
Alzheimer's disease	Olink	OID21488	Q9BYH1	SEZ6L	rs137203	22:26292865	G	T	0.9809	0.0120914	0.0478398	0.800464	0.976729
Alzheimer's disease	Olink	OID20248	P13598	ICAM2	rs2331413	17:64039089	G	A	0.160386	0.0356382	0.142553	0.802587	0.97677
Alzheimer's disease	Olink	OID30652	P49862	KLK7	rs1991821	19:50981649	G	A	0.910074	0.00576787	0.0230715	0.802587	0.97677
Alzheimer's disease	Olink	OID21127	O43505	B4GAT1	rs10896113	11:66349640	C	T	0.778393	0.00760594	0.0304237	0.802587	0.97677
Alzheimer's disease	Olink	OID30313	Q969H8	MYDGF	rs60893137	19:4656827	A	C	0.978713	-0.0221727	0.0890167	0.803296	0.976917
Alzheimer's disease	Olink	OID20958	Q6P1N0	CC2D1A	rs61740117	19:13913456	C	T	0.986482	-0.0316798	0.127334	0.803521	0.976917
Alzheimer's disease	Olink	OID31055	Q9BZE9	ASPSCR1	rs4075239	17:82000266	G	C	0.390494	-0.0106743	0.0432053	0.804863	0.976917
Alzheimer's disease	Olink	OID20865	Q9UBB4	ATXN10	rs138153	22:45711198	G	C	0.293282	0.0207221	0.0847721	0.806887	0.976917
Alzheimer's disease	Olink	OID21310	O95498	VNN2	rs9493425	6:132753506	A	G	0.676882	-0.0030144	0.0123447	0.807087	0.976917
Alzheimer's disease	Olink	OID21029	Q10589	BST2	rs8101243	19:17377984	T	C	0.043251	0.0151322	0.0619837	0.807129	0.976917
Alzheimer's disease	Olink	OID21259	P55789	GFER	rs61516948	16:1973321	C	T	0.873968	-0.0299343	0.1236	0.808635	0.976917
Alzheimer's disease	Olink	OID20261	P04066	FUCA1	rs13551	1:23854472	T	C	0.661008	-0.00549878	0.0227807	0.809261	0.976917
Alzheimer's disease	Olink	OID30700	P00390	GSR	rs2551710	8:30699094	T	C	0.675786	-0.0173518	0.071886	0.809261	0.976917
Alzheimer's disease	Olink	OID20282	Q9H2A7	CXCL16	rs2304970	17:4739492	A	C	0.539841	0.0105966	0.0439758	0.809583	0.976917
Alzheimer's disease	Olink	OID30663	Q86SX6	GLRX5	rs179133	14:95529516	T	C	0.182556	0.0160594	0.0668071	0.810032	0.977018
Alzheimer's disease	Olink	OID20899	Q9Y4K4	MAP4K5	rs17780143	14:50435050	G	A	0.942532	0.0115196	0.0482216	0.811192	0.977472
Alzheimer's disease	Olink	OID21117	Q8IWV2	CNTN4	rs163352	3:3056357	G	C	0.185131	-0.00823984	0.034544	0.811468	0.977472
Alzheimer's disease	Olink	OID21138	P15289	ARSA	rs873697	22:50625741	A	G	0.0451284	-0.00306965	0.0128792	0.811616	0.977472
Alzheimer's disease	Olink	OID20128	P48357	LEPR	rs10399687	1:65608299	C	T	0.828888	0.00905656	0.0383998	0.81355	0.978307
Alzheimer's disease	Olink	OID30404	P55000	SLURP1	rs2585135	8:142732775	G	A	0.5339	-0.00464903	0.0198196	0.814544	0.978307
Alzheimer's disease	Olink	OID20362	P14543	NID1	rs76183323	1:236067017	G	A	0.989406	0.0133922	0.0571139	0.81461	0.978307
Alzheimer's disease	Olink	OID30735	O75882	ATRN	rs78971233	20:3562895	T	A	0.946624	-0.00309456	0.0132293	0.815049	0.978427
Alzheimer's disease	Olink	OID30709	P01019	AGT	rs4762	1:230710231	A	G	0.116762	-0.00389931	0.0166729	0.815085	0.978427
Alzheimer's disease	Olink	OID31134	A0FGR8	ESYT2	rs2709865	7:158746881	T	C	0.057833	0.0144231	0.0618132	0.815503	0.978427
Alzheimer's disease	Olink	OID30233	P01225	FSHB	rs11031006	11:30204981	G	A	0.857023	0.018386	0.0789916	0.815949	0.978427
Alzheimer's disease	Olink	OID31477	Q9UH65	SWAP70	rs7123629	11:9657220	C	G	0.061456	0.0138029	0.0593525	0.816105	0.978427
Alzheimer's disease	Olink	OID20863	P29475	NOS1	rs4767532	12:117353127	C	T	0.796352	-0.0161551	0.0702395	0.818092	0.978852
Alzheimer's disease	Olink	OID31131	Q9UBC9	SPRR3	rs61811427	1:152995943	T	C	0.551482	-0.00792499	0.0346197	0.818934	0.978852
Alzheimer's disease	Olink	OID20299	P48745	CCN3	rs72684286	8:119388929	T	A	0.741152	-0.0076794	0.0336431	0.819443	0.978908
Alzheimer's disease	Olink	OID20262	Q9NNX6	CD209	rs4804774	19:7707287	G	C	0.76323	0.00580391	0.025634	0.820879	0.97901
Alzheimer's disease	Olink	OID30405	Q9H2X3	CLEC4M	rs4804774	19:7707287	G	C	0.763027	0.00659017	0.0291066	0.820879	0.97901
Alzheimer's disease	Olink	OID21522	P18084	ITGB5	rs139220983	3:124799671	A	AGAAG	0.0306715	0.0241864	0.107111	0.821352	0.97901
Alzheimer's disease	Olink	OID20115	O14793	MSTN	rs143242500	2:190060135	G	A	0.00201601	-0.0288692	0.12794	0.821477	0.97901
Alzheimer's disease	Olink	OID31513	Q9H2K0	MTIF3	rs1218825	13:27435783	C	G	0.956075	0.0202038	0.0895395	0.821481	0.97901
Alzheimer's disease	Olink	OID21143	P07108	DBI	rs72833212	2:119378891	T	G	0.79499	-0.00705214	0.0312747	0.821598	0.97901
Alzheimer's disease	Olink	OID20459	Q03426	MVK	rs28934897	12:109596515	G	A	0.997966	0.0234411	0.104094	0.821831	0.97901
Alzheimer's disease	Olink	OID30143	P12270	TPR	rs115482159	1:186332304	T	C	0.00583876	-0.0326127	0.144972	0.822011	0.97901
Alzheimer's disease	Olink	OID30620	P0C862	C1QTNF9	rs1961993	13:24316879	A	C	0.802689	-0.00199887	0.00895146	0.823301	0.97937
Alzheimer's disease	Olink	OID20965	Q6ISS4	LAIR2	rs62131569	19:54510332	T	G	0.871438	0.00303273	0.0136473	0.824141	0.979404
Alzheimer's disease	Olink	OID20137	Q03154	ACY1	rs121912698	3:51988821	C	T	0.995593	-0.00945677	0.0426146	0.824381	0.979404
Alzheimer's disease	Olink	OID20835	O60240	PLIN1	rs150004289	15:89673215	G	A	0.99713	0.0247514	0.111776	0.824752	0.979404
Alzheimer's disease	Olink	OID20872	P49789	FHIT	rs13070475	3:59983610	A	G	0.644227	0.0212625	0.0962406	0.825147	0.979404
Alzheimer's disease	Olink	OID31150	Q8IXM2	C17orf49	rs8065014	17:6985286	G	A	0.921176	0.0302672	0.137092	0.825264	0.979404
Alzheimer's disease	Olink	OID21165	Q8IWL2	SFTPA1	rs1965708	10:79557289	G	T	0.812836	-0.0081037	0.0369951	0.826613	0.979535
Alzheimer's disease	Olink	OID21366	O00748	CES2	rs140461033	16:66938061	G	A	0.996421	-0.0152375	0.0699021	0.827442	0.979837
Alzheimer's disease	Olink	OID20982	O15197	EPHB6	rs7789303	7:142854785	A	G	0.73406	0.00628476	0.0289099	0.827903	0.979986
Alzheimer's disease	Olink	OID20970	Q6UX15	LAYN	rs542275	11:111560889	T	C	0.616201	-0.0046221	0.021313	0.828312	0.979986
Alzheimer's disease	Olink	OID30630	O14745	SLC9A3R1	rs8064299	17:74766507	A	C	0.537546	-0.020627	0.0951136	0.828312	0.979986
Alzheimer's disease	Olink	OID21073	P14174	MIF	rs2330634	22:23908608	C	G	0.403791	-0.0164319	0.0757693	0.828312	0.979986
Alzheimer's disease	Olink	OID30231	Q96C92	ENTR1	rs3812577	9:136405185	C	T	0.865656	-0.00849241	0.0393167	0.828988	0.980612
Alzheimer's disease	Olink	OID21439	P39900	MMP12	rs17368814	11:102877965	A	G	0.874723	0.00346982	0.016148	0.829864	0.981042
Alzheimer's disease	Olink	OID20979	O15232	MATN3	rs11694716	2:20007858	G	A	0.363591	0.00319291	0.0149002	0.830324	0.981152
Alzheimer's disease	Olink	OID20352	Q06033	ITIH3	rs9881468	3:52794612	T	C	0.343107	-0.00579714	0.0273754	0.832291	0.982175
Alzheimer's disease	Olink	OID30743	P08185	SERPINA6	rs2749527	14:94360731	C	T	0.482308	-0.0079492	0.0378756	0.833764	0.982873
Alzheimer's disease	Olink	OID30332	Q8WWV6	FCAMR	rs11119933	1:206967095	T	C	0.178366	0.00492072	0.0234853	0.834039	0.983025
Alzheimer's disease	Olink	OID21257	P06850	CRH	rs59104426	8:66260714	T	A	0.966592	-0.00646528	0.031004	0.834815	0.983168
Alzheimer's disease	Olink	OID31413	Q9H6E4	CCDC134	rs78290111	22:41884060	T	TG	0.642666	0.0298905	0.144471	0.836091	0.983539
Alzheimer's disease	Olink	OID30235	Q8NC42	RNF149	rs12621632	2:101280863	T	C	0.40646	0.00605381	0.0295568	0.837713	0.983617
Alzheimer's disease	Olink	OID30347	P08582	MELTF	rs3773862	3:197012667	C	T	0.54716	-0.00416353	0.0203278	0.837713	0.983617
Alzheimer's disease	Olink	OID21458	P62166	NCS1	rs1054879	9:130233489	A	G	0.507787	-0.0144377	0.0704901	0.837713	0.983617
Alzheimer's disease	Olink	OID21232	P04637	TP53	rs1641549	17:7671457	T	C	0.255103	0.0289826	0.141862	0.838118	0.983617
Alzheimer's disease	Olink	OID20734	Q9Y6N7	ROBO1	rs3773244	3:78735620	A	G	0.196871	-0.00888923	0.0435995	0.838445	0.983617
Alzheimer's disease	Olink	OID31020	Q8N967	LRTM2	rs41276696	12:1831348	G	A	0.959969	0.0116252	0.0570444	0.838516	0.983617
Alzheimer's disease	Olink	OID30210	Q96ID5	IGSF21	rs11261050	1:18121359	C	T	0.681033	0.0118773	0.0587269	0.839723	0.983867
Alzheimer's disease	Olink	OID20686	O00585	CCL21	rs10814138	9:34723038	C	A	0.682878	-0.0174463	0.086262	0.839723	0.983867
Alzheimer's disease	Olink	OID20752	Q99895	CTRC	rs545634	1:15443607	G	A	0.90246	0.00475113	0.0237556	0.841481	0.984511
Alzheimer's disease	Olink	OID30248	Q8WUF8	FAM172A	rs1470150	5:93802948	C	T	0.131773	0.0125594	0.0633203	0.842773	0.984912
Alzheimer's disease	Olink	OID30327	Q96FZ7	CHMP6	rs56239087	17:80996699	T	C	0.172029	-0.0103531	0.0522587	0.842956	0.984912
Alzheimer's disease	Olink	OID30530	P55211	CASP9	rs12024833	1:15539921	A	G	0.475173	0.0196465	0.0994602	0.843412	0.984912
Alzheimer's disease	Olink	OID20113	P09668	CTSH	rs10152892	15:78938861	C	A	0.184862	0.00194056	0.00999389	0.846039	0.986017
Alzheimer's disease	Olink	OID20225	Q8N1Q1	CA13	rs56072918	8:85297179	C	T	0.931741	-0.0062712	0.0323062	0.846084	0.986017
Alzheimer's disease	Olink	OID21091	Q9HCN6	GP6	rs892090	19:55027704	G	T	0.834295	-0.00557036	0.0288205	0.846742	0.986035
Alzheimer's disease	Olink	OID30418	P61916	NPC2	rs140130028	14:74480701	C	T	0.990901	0.00529307	0.0274053	0.846849	0.986035
Alzheimer's disease	Olink	OID20943	Q14108	SCARB2	rs28563976	4:76176220	A	C	0.854041	0.00699412	0.0362423	0.846973	0.986035
Alzheimer's disease	Olink	OID20281	Q86U17	SERPINA11	rs12898137	14:94444245	T	A	0.588882	-0.0025751	0.0133583	0.847138	0.986035
Alzheimer's disease	Olink	OID30785	P00747	PLG	rs73015965	6:160706469	A	G	0.993564	-0.00517686	0.0269838	0.847859	0.986111
Alzheimer's disease	Olink	OID21112	Q9Y240	CLEC11A	rs141369989	19:50723250	A	G	0.0285219	0.00597358	0.0312089	0.848207	0.986258
Alzheimer's disease	Olink	OID30768	P02763	ORM1	rs150611042	9:114321523	A	C	0.0718713	0.00424325	0.0222063	0.848461	0.986275
Alzheimer's disease	Olink	OID20492	Q9BXJ7	AMN	rs2295828	14:102922662	C	T	0.469753	-0.00251682	0.0131763	0.848517	0.986275
Alzheimer's disease	Olink	OID21440	P13726	F3	rs6666213	1:94808809	G	A	0.37292	0.00866274	0.0454794	0.848936	0.986409
Alzheimer's disease	Olink	OID20206	Q07108	CD69	rs12819552	12:9767236	A	G	0.578067	-0.0288382	0.151401	0.848936	0.986409
Alzheimer's disease	Olink	OID30377	Q02817	MUC2	rs12416873	11:1083581	G	A	0.792217	-0.00717886	0.0381613	0.850784	0.986954
Alzheimer's disease	Olink	OID20245	P15090	FABP4	rs112313579	8:81478948	T	TG	0.840936	0.0178458	0.0951774	0.851269	0.986954
Alzheimer's disease	Olink	OID30524	P24666	ACP1	rs11553746	2:272203	C	T	0.645084	-0.00422641	0.0227169	0.852408	0.986954
Alzheimer's disease	Olink	OID31522	Q9NPJ3	ACOT13	rs143667676	6:24697959	G	T	0.997899	-0.0199052	0.107109	0.85257	0.986954
Alzheimer's disease	Olink	OID20084	O95684	CEP43	rs2237276	6:167028627	T	C	0.454698	-0.0229768	0.124075	0.853084	0.986954
Alzheimer's disease	Olink	OID30387	Q8N114	SHISA5	rs11706087	3:48502103	T	C	0.975268	0.0125005	0.068115	0.85439	0.987348
Alzheimer's disease	Olink	OID21062	P14207	FOLR2	rs146893981	11:72206309	T	C	0.0293612	-0.0133846	0.0731486	0.854815	0.987348
Alzheimer's disease	Olink	OID21331	P15848	ARSB	rs1065757	5:78885654	C	T	0.560478	0.00509992	0.0278796	0.854855	0.987348
Alzheimer's disease	Olink	OID20527	Q8N608	DPP10	rs17355498	2:115180348	G	T	0.504404	-0.00574605	0.0314117	0.854855	0.987348
Alzheimer's disease	Olink	OID31417	P61812	TGFB2	rs7538934	1:218521007	T	C	0.11871	0.0111887	0.0615378	0.855725	0.987364
Alzheimer's disease	Olink	OID20964	O95407	TNFRSF6B	rs6062497	20:63704906	C	T	0.334194	0.00517225	0.0284474	0.855725	0.987364
Alzheimer's disease	Olink	OID30713	P26927	MST1	rs11130213	3:49674864	C	T	0.708845	-0.00152297	0.00837633	0.855725	0.987364
Alzheimer's disease	Olink	OID20808	Q96JP9	CDHR1	rs7916271	10:84194464	T	C	0.499095	-0.00664864	0.0367891	0.856585	0.987531
Alzheimer's disease	Olink	OID30736	Q16610	ECM1	rs3737240	1:150510879	C	T	0.605608	-0.00221563	0.0122598	0.856585	0.987531
Alzheimer's disease	Olink	OID31515	O75781	PALM	rs12610821	19:719295	G	C	0.0567098	-0.0106439	0.0591677	0.857236	0.987616
Alzheimer's disease	Olink	OID20564	P24071	FCAR	rs12608573	19:54879918	G	C	0.217634	0.00225169	0.0125621	0.857745	0.987616
Alzheimer's disease	Olink	OID21524	P49767	VEGFC	rs35029317	4:176832273	A	G	0.994035	-0.00941082	0.0525751	0.85794	0.987616
Alzheimer's disease	Olink	OID30710	Q01459	CTBS	rs79723172	1:84547012	A	G	0.0299906	-0.00319347	0.0178544	0.858046	0.987616
Alzheimer's disease	Olink	OID30384	P32971	TNFSF8	rs10081728	9:114933405	T	C	0.593146	0.00635321	0.035578	0.858274	0.987616
Alzheimer's disease	Olink	OID20828	P09769	FGR	rs3737803	1:27634281	G	A	0.926508	-0.0156584	0.0889172	0.860215	0.987616
Alzheimer's disease	Olink	OID20926	O00308	WWP2	rs72783174	16:69775775	C	T	0.921569	-0.00887924	0.0506446	0.860825	0.987616
Alzheimer's disease	Olink	OID30837	Q9Y3E2	BOLA1	rs72708157	1:149903054	G	A	0.918198	-0.0145588	0.0837129	0.861934	0.987616
Alzheimer's disease	Olink	OID20621	P01137	TGFB1	rs73045269	19:41319286	T	C	0.171487	-0.00763953	0.0441009	0.862472	0.987616
Alzheimer's disease	Olink	OID31432	P43632	KIR2DS4	rs11084375	19:54875032	A	G	0.198112	0.0015328	0.00896689	0.864271	0.987616
Alzheimer's disease	Olink	OID30685	P04278	SHBG	rs858519	17:7628647	C	T	0.558184	-0.00511445	0.0299561	0.864435	0.987616
Alzheimer's disease	Olink	OID20402	P04070	PROC	rs1799809	2:127418299	A	G	0.57219	-0.00705663	0.0413317	0.864435	0.987616
Alzheimer's disease	Olink	OID30123	P38935	IGHMBP2	rs11228377	11:68835878	T	C	0.401634	0.0176861	0.10359	0.864435	0.987616
Alzheimer's disease	Olink	OID21090	Q86T13	CLEC14A	rs10151239	14:38503166	A	C	0.403523	0.0166552	0.0975517	0.864435	0.987616
Alzheimer's disease	Olink	OID20092	Q99549	MPHOSPH8	rs7328604	13:19656385	A	G	0.122085	-0.0238991	0.139981	0.864435	0.987616
Alzheimer's disease	Olink	OID21392	P16870	CPE	rs1550270	4:165340648	C	T	0.300855	-0.00586288	0.0343956	0.864653	0.987616
Alzheimer's disease	Olink	OID30389	P02818	BGLAP	rs2246476	1:156271910	T	C	0.754486	-0.0141222	0.0838504	0.866252	0.988261
Alzheimer's disease	Olink	OID21467	P35318	ADM	rs7926490	11:10336912	T	C	0.472363	-0.00879005	0.0527403	0.867632	0.988808
Alzheimer's disease	Olink	OID20698	P01133	EGF	rs3831508	4:109916747	GT	G	0.401842	-0.0104497	0.0626983	0.867632	0.988808
Alzheimer's disease	Olink	OID30200	P35520	CBS	rs76434486	21:43067491	T	C	0.108367	-0.0168766	0.10126	0.867632	0.988808
Alzheimer's disease	Olink	OID30305	O43405	COCH	rs28400019	14:30874288	A	G	0.115	0.00450789	0.0270474	0.867632	0.988808
Alzheimer's disease	Olink	OID30239	P30084	ECHS1	rs1049951	10:133370622	G	A	0.056201	-0.00648878	0.0391565	0.868382	0.988808
Alzheimer's disease	Olink	OID20702	O14836	TNFRSF13B	rs34562254	17:16939677	G	A	0.902803	0.0126695	0.076593	0.868619	0.988808
Alzheimer's disease	Olink	OID31285	O43903	GAS2	rs2279240	11:22675344	C	T	0.706933	-0.0131142	0.0795594	0.869074	0.988938
Alzheimer's disease	Olink	OID21014	P52823	STC1	rs57247992	8:23875381	A	G	0.0765191	0.0207278	0.126025	0.869358	0.988938
Alzheimer's disease	Olink	OID30957	O14967	CLGN	rs6852397	4:140427594	T	G	0.0936501	0.00195718	0.0119133	0.869506	0.988939
Alzheimer's disease	Olink	OID30777	P05155	SERPING1	rs28362944	11:57598250	T	C	0.950973	-0.00729997	0.0452127	0.871732	0.989418
Alzheimer's disease	Olink	OID20666	P29460	IL12B	rs4244437	5:159346109	A	G	0.67728	-0.00250204	0.0155484	0.872157	0.989418
Alzheimer's disease	Olink	OID31114	Q6XQN6	NAPRT	rs10282929	8:143599607	T	G	0.79589	0.00390212	0.0243882	0.872881	0.989535
Alzheimer's disease	Olink	OID30742	Q96PD5	PGLYRP2	rs34440547	19:15472052	C	T	0.780733	-0.00148553	0.00935012	0.873765	0.989535
Alzheimer's disease	Olink	OID30447	Q6UXZ4	UNC5D	rs2056761	8:35245109	G	A	0.582275	-0.0204828	0.129199	0.874034	0.989535
Alzheimer's disease	Olink	OID20750	O14773	TPP1	rs140726254	11:6617713	A	G	0.00221617	-0.00536405	0.0341223	0.875087	0.989535
Alzheimer's disease	Olink	OID31418	P84022	SMAD3	rs34189958	15:67064143	A	C	0.232868	-0.0061179	0.0391546	0.875836	0.989535
Alzheimer's disease	Olink	OID20565	Q01151	CD83	rs12526086	6:14105666	A	G	0.22253	-0.0075148	0.0485957	0.877106	0.989535
Alzheimer's disease	Olink	OID30358	P62072	TIMM10	rs2848626	11:57516515	C	T	0.23277	0.00696825	0.0450614	0.877106	0.989535
Alzheimer's disease	Olink	OID30344	P52209	PGD	rs2229688	1:10413143	A	G	0.0171322	-0.00484349	0.031598	0.878174	0.989535
Alzheimer's disease	Olink	OID30376	Q8N6C8	LILRA3	rs367070	19:54296648	A	G	0.769595	-0.00139509	0.00919118	0.879356	0.989535
Alzheimer's disease	Olink	OID20323	Q8NHL6	LILRB1	rs367070	19:54296648	A	G	0.769795	-0.00253428	0.0166964	0.879356	0.989535
Alzheimer's disease	Olink	OID20904	Q9Y6D9	MAD1L1	rs143579216	7:2225428	A	G	0.0027728	0.0100378	0.0663436	0.879739	0.989535
Alzheimer's disease	Olink	OID20977	Q8WWN9	IPCEF1	rs883273	6:154309407	A	C	0.321699	0.0153893	0.101806	0.879847	0.989535
Alzheimer's disease	Olink	OID30965	Q7L0J3	SV2A	rs68144650	1:149922553	A	C	0.919785	-0.00810545	0.0536986	0.88002	0.989535
Alzheimer's disease	Olink	OID31153	Q8TF65	GIPC2	rs7537908	1:78053255	A	G	0.793947	-0.0047789	0.0318593	0.880765	0.989535
Alzheimer's disease	Olink	OID21185	P43629	KIR3DL1	rs62123383	19:54862357	C	T	0.651807	-0.00196707	0.013348	0.882841	0.989535
Alzheimer's disease	Olink	OID20923	P78560	CRADD	rs56944668	12:93850077	C	T	0.843041	0.015995	0.108966	0.883299	0.989535
Alzheimer's disease	Olink	OID20936	Q2TAL6	VWC2	rs1974955	7:49779866	C	A	0.542164	-0.00262334	0.0179262	0.883652	0.989535
Alzheimer's disease	Olink	OID20296	P08236	GUSB	rs149606212	7:65979854	C	T	0.997876	0.0103935	0.0711169	0.883806	0.989535
Alzheimer's disease	Olink	OID20600	P01135	TGFA	rs17639251	2:70549149	C	T	0.119307	0.0103051	0.070991	0.884584	0.989766
Alzheimer's disease	Olink	OID20678	P15260	IFNGR1	rs9376267	6:137209894	C	T	0.762586	0.00691532	0.0479133	0.88524	0.990063
Alzheimer's disease	Olink	OID30584	O76074	PDE5A	rs58583086	4:119635207	A	G	0.374529	-0.00759825	0.0531878	0.886403	0.990063
Alzheimer's disease	Olink	OID20289	P15086	CPB1	rs13318851	3:148844610	C	G	0.23729	-0.0108872	0.0762106	0.886403	0.990063
Alzheimer's disease	Olink	OID30269	O94979	SEC31A	rs11541628	4:82844452	C	A	0.974714	-0.0132472	0.0940226	0.887954	0.990376
Alzheimer's disease	Olink	OID21036	P12429	ANXA3	rs146728751	4:78579081	G	A	0.998407	0.0105577	0.0759498	0.889443	0.990753
Alzheimer's disease	Olink	OID20938	Q2MKA7	RSPO1	rs36043533	1:37613845	G	T	0.0564016	-0.00523494	0.0376916	0.889538	0.990753
Alzheimer's disease	Olink	OID21241	Q6P2H3	CEP85	rs56050270	1:26219616	A	AT	0.937698	-0.0156936	0.113949	0.890458	0.991255
Alzheimer's disease	Olink	OID21104	P35442	THBS2	rs78109196	6:169224606	A	C	0.0971502	0.00287309	0.0208677	0.890492	0.991255
Alzheimer's disease	Olink	OID20648	P14317	HCLS1	rs3732410	3:121696873	C	T	0.225117	0.013737	0.100386	0.891156	0.991349
Alzheimer's disease	Olink	OID21248	P01229	LHB	rs72483930	19:49018818	A	T	0.923082	0.0223668	0.164701	0.891977	0.991349
Alzheimer's disease	Olink	OID20157	P55285	CDH6	rs4626350	5:30839344	A	G	0.555131	-0.00215549	0.0160682	0.893287	0.991349
Alzheimer's disease	Olink	OID21028	P17405	SMPD1	rs1050239	11:6394233	G	A	0.756901	0.00297019	0.0221622	0.893386	0.991349
Alzheimer's disease	Olink	OID21349	Q8N9I9	DTX3	rs2277323	12:57615589	G	A	0.751661	0.0118955	0.0887588	0.893386	0.991349
Alzheimer's disease	Olink	OID30249	Q13137	CALCOCO2	rs606911	17:48830866	A	G	0.158831	0.0198909	0.148519	0.893459	0.991349
Alzheimer's disease	Olink	OID20611	P50591	TNFSF10	rs79287178	3:172576710	G	A	0.969819	-0.00633679	0.0475259	0.89393	0.991349
Alzheimer's disease	Olink	OID30475	Q8NI17	IL31RA	rs161651	5:55909767	C	T	0.694787	-0.00190261	0.0142696	0.89393	0.991349
Alzheimer's disease	Olink	OID20846	Q9Y680	FKBP7	rs574620893	2:178478419	CTTTT	C	0.996531	-0.0153147	0.115842	0.894823	0.991852
Alzheimer's disease	Olink	OID31105	P62760	VSNL1	rs446947	2:17531429	T	A	0.276402	-0.00383318	0.0290683	0.895089	0.991935
Alzheimer's disease	Olink	OID30224	P05305	EDN1	rs5370	6:12296022	T	G	0.220159	0.0047821	0.0364175	0.895528	0.992139
Alzheimer's disease	Olink	OID31480	Q93033	CD101	rs12130298	1:117001709	A	C	0.924799	0.00164323	0.0128329	0.89811	0.99352
Alzheimer's disease	Olink	OID30257	Q6ZRY4	RBPMS2	rs28711906	15:64770079	A	T	0.0482147	-0.0132644	0.103904	0.898418	0.993696
Alzheimer's disease	Olink	OID31042	Q8IWQ3	BRSK2	rs7395567	11:1391826	T	C	0.264903	-0.00197955	0.0155065	0.898418	0.993696
Alzheimer's disease	Olink	OID31067	O15240	VGF	rs34985488	7:101174620	A	G	0.927452	0.0158761	0.124502	0.898531	0.993706
Alzheimer's disease	Olink	OID20933	O60609	GFRA3	rs11950736	5:138262651	A	G	0.184327	0.0141611	0.1122	0.899563	0.993848
Alzheimer's disease	Olink	OID20693	P55773	CCL23	rs712048	17:35999179	C	A	0.869024	-0.00263732	0.0209227	0.899692	0.993848
Alzheimer's disease	Olink	OID21012	Q8NBS9	TXNDC5	rs7764128	6:7881972	G	A	0.891736	-0.0101183	0.0803142	0.899744	0.993848
Alzheimer's disease	Olink	OID30601	P04090	RLN2	rs1885498	9:5336984	G	C	0.226462	-0.0075886	0.0607088	0.900524	0.993848
Alzheimer's disease	Olink	OID31400	Q8N0Z9	VSIG10	rs7307331	12:118071386	A	G	0.296533	0.00141161	0.0112929	0.900524	0.993848
Alzheimer's disease	Olink	OID30406	Q9Y646	CPQ	rs148684432	8:97029409	G	A	0.991184	-0.00277108	0.0223739	0.901431	0.993848
Alzheimer's disease	Olink	OID21226	O95786	DDX58	rs1133071	9:32455676	G	A	0.298761	0.00380834	0.0308129	0.901636	0.993848
Alzheimer's disease	Olink	OID21085	Q14112	NID2	rs2516600	14:52021048	C	T	0.543702	-0.00173637	0.0140646	0.901745	0.993848
Alzheimer's disease	Olink	OID30260	Q09666	AHNAK	rs74853209	11:62529129	T	C	0.971975	-0.00634018	0.0515668	0.902146	0.993848
Alzheimer's disease	Olink	OID20862	O94813	SLIT2	rs1185160	4:20198728	G	T	0.299492	0.0179214	0.14663	0.902723	0.993848
Alzheimer's disease	Olink	OID21001	Q9P0K1	ADAM22	rs12670575	7:87898069	T	C	0.486097	0.00180024	0.0147619	0.902938	0.993848
Alzheimer's disease	Olink	OID20116	Q9BWV1	BOC	rs3856718	3:113277371	A	G	0.170808	-0.00626796	0.0520723	0.90419	0.994259
Alzheimer's disease	Olink	OID20250	Q01638	IL1RL1	rs12470864	2:102309902	G	A	0.609398	-0.00145234	0.0121996	0.905238	0.994509
Alzheimer's disease	Olink	OID20675	Q07325	CXCL9	rs13118503	4:75939317	C	T	0.758952	0.00735899	0.0622169	0.905846	0.994509
Alzheimer's disease	Olink	OID21332	O14828	SCAMP3	rs1142287	1:155260340	C	T	0.743074	0.0129421	0.10942	0.905846	0.994509
Alzheimer's disease	Olink	OID30294	Q8TCD5	NT5C	rs78625720	17:75144846	G	A	0.968458	-0.00194943	0.0165702	0.906347	0.994509
Alzheimer's disease	Olink	OID21148	Q9NQ38	SPINK5	rs6883868	5:148121320	T	C	0.623562	0.00243925	0.0207336	0.906347	0.994509
Alzheimer's disease	Olink	OID31377	Q9Y5E8	PCDHB15	rs2740584	5:141182193	C	T	0.766097	0.00268648	0.0229572	0.906843	0.994509
Alzheimer's disease	Olink	OID20941	P38484	IFNGR2	rs9808753	21:33415005	G	A	0.140432	-0.000977196	0.00837597	0.907124	0.994509
Alzheimer's disease	Olink	OID20548	Q3KPI0	CEACAM21	rs723902	19:41577830	G	C	0.223015	0.000950006	0.00823338	0.90814	0.994684
Alzheimer's disease	Olink	OID31137	O95954	FTCD	rs550999731	21:46135103	C	G	0.996507	-0.00959797	0.0834285	0.90841	0.994684
Alzheimer's disease	Olink	OID30711	O95497	VNN1	rs146645725	6:132705193	AT	A	0.743037	-0.00110078	0.00970692	0.909712	0.995246
Alzheimer's disease	Olink	OID20219	Q8IW75	SERPINA12	rs17091005	14:94522070	C	T	0.218361	-0.00141427	0.0127284	0.911528	0.995273
Alzheimer's disease	Olink	OID20536	Q8IVG5	SAMD9L	rs17165120	7:93147778	A	C	0.931071	0.00317371	0.0287397	0.912069	0.995273
Alzheimer's disease	Olink	OID21064	P57087	JAM2	rs151253067	21:25542219	C	CCA	0.049491	-0.0129455	0.117743	0.912451	0.995273
Alzheimer's disease	Olink	OID20950	P08134	RHOC	rs6537748	1:112671759	T	G	0.552731	-0.0111636	0.101713	0.912603	0.995273
Alzheimer's disease	Olink	OID20978	P02771	AFP	rs12506899	4:73453566	T	G	0.603141	-0.00483754	0.0440754	0.912603	0.995273
Alzheimer's disease	Olink	OID30669	P40925	MDH1	rs71422399	2:63986743	T	C	0.265186	-0.010925	0.10051	0.913444	0.995332
Alzheimer's disease	Olink	OID30925	P63172	DYNLT1	rs6913851	6:158651318	C	T	0.580376	-0.0111919	0.103214	0.913652	0.995332
Alzheimer's disease	Olink	OID21531	Q16674	MIA	rs2607421	19:40771172	G	A	0.0729752	0.00130181	0.0120779	0.914167	0.995332
Alzheimer's disease	Olink	OID20254	Q14767	LTBP2	rs888414	14:74638202	G	A	0.61741	-0.00854084	0.0797145	0.914676	0.995332
Alzheimer's disease	Olink	OID21039	P78325	ADAM8	rs2995310	10:133269306	C	T	0.105931	-0.00197347	0.0184661	0.914892	0.995388
Alzheimer's disease	Olink	OID30281	Q8NFL0	B3GNT7	rs2290130	2:231398416	G	A	0.770368	0.00133947	0.0125911	0.915278	0.995403
Alzheimer's disease	Olink	OID30394	Q9HCU0	CD248	rs182547559	11:66314744	C	G	0.995573	0.00956166	0.0912942	0.916586	0.995523
Alzheimer's disease	Olink	OID20615	P37235	HPCAL1	rs11891604	2:10335473	C	A	0.149537	-0.0055544	0.0532297	0.916893	0.995695
Alzheimer's disease	Olink	OID20318	Q14393	GAS6	rs6602909	13:113849020	T	C	0.675826	0.00265902	0.0257039	0.917607	0.995985
Alzheimer's disease	Olink	OID21201	Q9UKR0	KLK12	rs3745540	19:51031874	A	G	0.417829	-0.000771473	0.00754329	0.91854	0.996015
Alzheimer's disease	Olink	OID21432	Q9NPH0	ACP6	rs2153463	1:147652507	G	T	0.701742	0.000887802	0.00877937	0.919452	0.996015
Alzheimer's disease	Olink	OID20759	Q9HCB6	SPON1	rs10832164	11:14026933	C	T	0.480406	-0.00274452	0.0277883	0.921325	0.996015
Alzheimer's disease	Olink	OID30256	Q6YN16	HSDL2	rs10817342	9:112437227	T	C	0.380093	-0.0013314	0.0138133	0.923214	0.996015
Alzheimer's disease	Olink	OID30637	Q9NQ48	LZTFL1	rs1129183	3:45828480	C	T	0.922319	0.00525608	0.0548134	0.923608	0.996015
Alzheimer's disease	Olink	OID31447	Q7Z4H3	HDDC2	rs3734642	6:125301727	T	G	0.819618	0.00114444	0.0120166	0.924126	0.996015
Alzheimer's disease	Olink	OID20767	O00339	MATN2	rs1869609	8:97978993	G	A	0.663295	0.00202001	0.0214626	0.925016	0.996015
Alzheimer's disease	Olink	OID21431	P40121	CAPG	rs6419687	2:85402694	A	G	0.336777	0.000925219	0.00983045	0.925016	0.996015
Alzheimer's disease	Olink	OID21498	P21589	NT5E	rs2229523	6:85489515	A	G	0.340326	0.00136251	0.0148173	0.926735	0.996015
Alzheimer's disease	Olink	OID30236	Q9H7C9	AAMDC	rs2186564	11:77872220	G	A	0.893756	0.00112733	0.0124007	0.927565	0.996015
Alzheimer's disease	Olink	OID30141	A6NHS7	MANSC4	rs34311349	12:27772104	A	T	0.227765	-0.000959108	0.0105502	0.927565	0.996015
Alzheimer's disease	Olink	OID31359	P01266	TG	rs75143612	8:132837410	C	G	0.028213	0.0101646	0.113437	0.928601	0.996015
Alzheimer's disease	Olink	OID20078	O60635	TSPAN1	rs34463133	1:46185497	G	A	0.996716	0.0149296	0.170242	0.930118	0.996015
Alzheimer's disease	Olink	OID30298	Q6UW49	SPESP1	rs72752337	15:68906046	C	T	0.00700766	-0.00391566	0.0448454	0.930421	0.996015
Alzheimer's disease	Olink	OID21391	Q9Y5K2	KLK4	rs2664153	19:50911996	G	A	0.361198	0.00191421	0.0220134	0.930706	0.996015
Alzheimer's disease	Olink	OID30265	P21754	ZP3	rs10281089	7:76388680	T	C	0.430546	0.000633398	0.00741981	0.931971	0.996015
Alzheimer's disease	Olink	OID21421	Q6PCB0	VWA1	rs115503338	1:1434243	G	A	0.98632	-0.00220819	0.0260967	0.932567	0.996015
Alzheimer's disease	Olink	OID30763	P05154	SERPINA5	rs1130267	14:94596770	A	G	0.598796	-0.00348682	0.0413437	0.932788	0.996015
Alzheimer's disease	Olink	OID30751	P02750	LRG1	rs4807601	19:4547905	A	G	0.499523	-0.00142768	0.0169537	0.932889	0.996015
Alzheimer's disease	Olink	OID20758	Q9NQ30	ESM1	rs4242051	5:54902947	C	T	0.745698	0.00417541	0.049583	0.932889	0.996015
Alzheimer's disease	Olink	OID30087	P35228	NOS2	rs10853180	17:27790381	A	G	0.627659	0.00958707	0.115045	0.933586	0.996015
Alzheimer's disease	Olink	OID30164	Q03013	GSTM4	rs3819350	1:109669671	C	A	0.654142	-0.00372471	0.0457607	0.935128	0.996015
Alzheimer's disease	Olink	OID30719	P07358	C8B	rs626457	1:56941811	T	C	0.329731	0.00134823	0.0167565	0.935872	0.996143
Alzheimer's disease	Olink	OID30228	Q9BY49	PECR	rs10197542	2:216039171	A	C	0.8956	-0.0024216	0.0306002	0.936924	0.996593
Alzheimer's disease	Olink	OID21153	Q6UXH9	PAMR1	rs61736408	11:35434513	T	C	0.843278	0.00188983	0.0243578	0.938157	0.996593
Alzheimer's disease	Olink	OID30745	P49908	SELENOP	rs10038285	5:42689438	A	G	0.732715	0.00677671	0.0890653	0.93935	0.996593
Alzheimer's disease	Olink	OID31335	O14717	TRDMT1	rs6602180	10:17150363	T	C	0.537114	-0.00409048	0.0552215	0.940951	0.996593
Alzheimer's disease	Olink	OID20500	P09874	PARP1	rs1433574	1:226421638	A	C	0.839263	-0.00504515	0.0687402	0.941492	0.996593
Alzheimer's disease	Olink	OID31423	Q86SQ7	SDCCAG8	rs953492	1:243307890	G	A	0.533965	0.0029626	0.0404888	0.94167	0.996593
Alzheimer's disease	Olink	OID20195	P35754	GLRX	rs6556886	5:95827745	G	A	0.870874	-0.00119601	0.0163454	0.94167	0.996593
Alzheimer's disease	Olink	OID30397	Q6UVK1	CSPG4	rs77237106	15:75676994	C	T	0.82404	0.00527802	0.0725728	0.942023	0.996593
Alzheimer's disease	Olink	OID30606	Q9UI42	CPA4	rs34587586	7:130298758	G	T	0.602725	0.00112114	0.0155091	0.942372	0.996593
Alzheimer's disease	Olink	OID21191	Q9NS15	LTBP3	rs4099470	11:65552515	T	C	0.0547578	0.00145031	0.0200812	0.942425	0.996593
Alzheimer's disease	Olink	OID30409	Q9Y251	HPSE	rs61751211	4:83302273	T	C	0.989251	0.00335569	0.0467311	0.942754	0.996593
Alzheimer's disease	Olink	OID20540	P78410	BTN3A2	rs17528178	6:25983549	C	T	0.901455	-0.00134751	0.0188651	0.943057	0.996593
Alzheimer's disease	Olink	OID31029	Q9H777	ELAC1	rs142132015	18:50984326	T	C	0.995159	0.00534009	0.0752256	0.943408	0.996593
Alzheimer's disease	Olink	OID20889	Q6UXK2	ISLR2	rs34868798	15:74177375	C	T	0.223506	-0.00284153	0.0409992	0.944745	0.996593
Alzheimer's disease	Olink	OID20622	Q6UXB2	CXCL17	rs11668599	19:42450984	G	A	0.0780617	0.00932796	0.134831	0.944844	0.996593
Alzheimer's disease	Olink	OID30612	P00325	ADH1B	rs41275699	4:99318111	A	G	0.997758	0.00479687	0.0700188	0.945381	0.996593
Alzheimer's disease	Olink	OID20844	Q9HA65	TBC1D17	rs7248744	19:49881774	G	A	0.425252	0.00144858	0.0212458	0.945641	0.996593
Alzheimer's disease	Olink	OID30757	P36955	SERPINF1	rs62088172	17:1762959	C	T	0.646695	-0.00212105	0.0311087	0.945641	0.996593
Alzheimer's disease	Olink	OID20852	Q15043	SLC39A14	rs35486529	8:22394355	C	T	0.745092	0.0055906	0.0857225	0.948001	0.997162
Alzheimer's disease	Olink	OID20594	Q8NDB2	BANK1	rs3113676	4:102043886	C	T	0.984981	-0.00481355	0.0742961	0.948342	0.997162
Alzheimer's disease	Olink	OID31146	Q9NRY6	PLSCR3	rs2277641	17:7393802	G	A	0.978354	-0.00757947	0.120826	0.949981	0.997333
Alzheimer's disease	Olink	OID20086	P21964	COMT	rs4680	22:19963748	G	A	0.482363	-0.00112389	0.018207	0.950779	0.997333
Alzheimer's disease	Olink	OID21285	Q9Y6A5	TACC3	rs4865465	4:1743759	G	A	0.468591	0.002449	0.0401636	0.951379	0.997333
Alzheimer's disease	Olink	OID31015	Q86YD3	TMEM25	rs45558732	11:118532247	G	T	0.966287	0.00147044	0.0242133	0.951575	0.997333
Alzheimer's disease	Olink	OID20770	P19883	FST	rs31226	5:54031741	T	C	0.397496	-0.00352594	0.0585307	0.951964	0.997333
Alzheimer's disease	Olink	OID20110	P40818	USP8	rs4380013	15:50467231	A	G	0.196402	0.00659123	0.109854	0.952156	0.997333
Alzheimer's disease	Olink	OID20680	Q5ZPR3	CD276	rs2291014	15:73704018	G	A	0.9019	-0.000598399	0.010098	0.952746	0.997333
Alzheimer's disease	Olink	OID20279	Q9NQ79	CRTAC1	rs56007204	10:97865562	C	T	0.788017	-0.000771171	0.0131099	0.953093	0.997333
Alzheimer's disease	Olink	OID20914	O95727	CRTAM	rs2370794	11:122844074	G	A	0.336568	-0.00159639	0.0274579	0.953637	0.997333
Alzheimer's disease	Olink	OID21266	O60760	HPGDS	rs2865353	4:94349727	C	T	0.611908	0.00107899	0.0185586	0.953637	0.997333
Alzheimer's disease	Olink	OID30723	P00734	F2	rs1799963	11:46739505	A	G	0.0109254	-0.00273611	0.0484292	0.954946	0.997333
Alzheimer's disease	Olink	OID20907	P29218	IMPA1	rs2400589	8:81663548	C	T	0.702796	-0.00236314	0.0420639	0.955199	0.997333
Alzheimer's disease	Olink	OID30302	Q8NDI1	EHBP1	rs4286259	2:62505479	G	C	0.110967	0.00270211	0.0482519	0.955342	0.997333
Alzheimer's disease	Olink	OID30616	O75347	TBCA	rs254415	5:77775879	T	G	0.304935	-0.00357355	0.0643238	0.955696	0.997333
Alzheimer's disease	Olink	OID31408	Q6UW15	REG3G	rs2861742	2:79080691	A	G	0.253381	0.00173924	0.0316542	0.956182	0.997333
Alzheimer's disease	Olink	OID30741	P43652	AFM	rs553977556	4:73392076	G	A	0.99865	-0.00350199	0.0637829	0.956214	0.997333
Alzheimer's disease	Olink	OID30676	Q6UXB8	PI16	rs62406524	6:36958200	G	C	0.903579	-0.00186043	0.0346505	0.957181	0.997333
Alzheimer's disease	Olink	OID31096	Q8IXS6	PALM2AKAP2	rs1023005	9:109728015	T	C	0.230526	-0.00213311	0.0401024	0.957579	0.997333
Alzheimer's disease	Olink	OID20497	Q8N8S7	ENAH	rs10799316	1:225480329	A	G	0.754669	-0.00401758	0.076334	0.958025	0.997333
Alzheimer's disease	Olink	OID21139	P08648	ITGA5	rs1795839	12:54456092	G	T	0.0773277	-0.00866617	0.16899	0.959101	0.997333
Alzheimer's disease	Olink	OID20192	O75791	GRAP2	rs148328786	22:39946989	G	A	0.0135451	0.00589795	0.116717	0.959699	0.997333
Alzheimer's disease	Olink	OID20634	O94856	NFASC	rs11302888	1:204982056	C	CT	0.0976243	-0.0011712	0.0235914	0.960405	0.997333
Alzheimer's disease	Olink	OID20063	Q9NRV9	HEBP1	rs1941	12:12975329	C	G	0.962261	0.0034395	0.069728	0.960658	0.997333
Alzheimer's disease	Olink	OID20091	Q92558	WASF1	rs1980532	6:110399006	A	G	0.554563	0.00139297	0.0285558	0.961094	0.997333
Alzheimer's disease	Olink	OID30059	P48507	GCLM	rs12563495	1:93919068	G	A	0.491259	0.00663555	0.136029	0.961094	0.997333
Alzheimer's disease	Olink	OID30704	P27169	PON1	rs705379	7:95324583	G	A	0.522555	0.000528644	0.0108372	0.961094	0.997333
Alzheimer's disease	Olink	OID20228	P07711	CTSL	rs3118869	9:87725948	C	A	0.562878	-0.00269762	0.0559756	0.961563	0.997333
Alzheimer's disease	Olink	OID31470	P19075	TSPAN8	rs11178654	12:71143549	C	T	0.408689	-0.000840431	0.017439	0.961563	0.997333
Alzheimer's disease	Olink	OID21273	Q9BQ51	PDCD1LG2	rs2381282	9:5514839	C	T	0.439127	0.000665094	0.0138007	0.961563	0.997333
Alzheimer's disease	Olink	OID31507	Q8TF64	GIPC3	rs34722692	19:3585521	G	A	0.888148	0.00161147	0.0336106	0.96176	0.997333
Alzheimer's disease	Olink	OID30655	P35611	ADD1	rs1263339	4:2916247	G	C	0.813546	0.00283142	0.0594598	0.96202	0.997333
Alzheimer's disease	Olink	OID30399	O75339	CILP	rs2585035	15:65204137	T	G	0.366922	-0.00137184	0.0288087	0.96202	0.997333
Alzheimer's disease	Olink	OID30517	P17643	TYRP1	rs10960751	9:12675264	T	C	0.370476	-0.00492432	0.103411	0.96202	0.997333
Alzheimer's disease	Olink	OID30414	P37837	TALDO1	rs150770244	11:824410	A	G	0.00719167	-0.00474337	0.100797	0.962466	0.997333
Alzheimer's disease	Olink	OID30668	P32119	PRDX2	rs35372151	19:12800438	CA	C	0.9867	-0.00221423	0.0474478	0.962779	0.997333
Alzheimer's disease	Olink	OID21133	P06734	FCER2	rs2277989	19:7696926	A	G	0.512616	0.00136988	0.0301374	0.963745	0.997333
Alzheimer's disease	Olink	OID20713	Q7KYR7	BTN2A1	rs13202688	6:25993241	G	A	0.0983698	0.00171572	0.0377457	0.963745	0.997333
Alzheimer's disease	Olink	OID20560	Q14242	SELPLG	rs7294337	12:108618918	C	T	0.984048	0.000709392	0.0160627	0.964774	0.997333
Alzheimer's disease	Olink	OID30186	Q86VP3	PACS2	rs7149013	14:105293503	C	T	0.294503	0.00224593	0.0510949	0.964939	0.997333
Alzheimer's disease	Olink	OID21344	O43570	CA12	rs12916532	15:63381972	T	C	0.725885	-0.00136035	0.0312879	0.96532	0.997333
Alzheimer's disease	Olink	OID30883	Q8N8R5	C2orf69	rs17629007	2:199856832	C	T	0.0321955	-0.00355529	0.0869071	0.967368	0.997333
Alzheimer's disease	Olink	OID21228	Q6EIG7	CLEC6A	rs11045427	12:8453927	C	A	0.784954	-0.000622241	0.0158671	0.968718	0.997333
Alzheimer's disease	Olink	OID21412	O43827	ANGPTL7	rs28991009	1:11193627	G	T	0.991536	-0.00097432	0.0259355	0.970033	0.997333
Alzheimer's disease	Olink	OID30782	P02766	TTR	rs875425	18:31563004	G	A	0.540234	-0.0025575	0.0690525	0.970455	0.997333
Alzheimer's disease	Olink	OID21214	Q9P0V8	SLAMF8	rs34687326	1:159830120	G	A	0.877822	0.000372428	0.0102045	0.970887	0.997333
Alzheimer's disease	Olink	OID30491	O43184	ADAM12	rs11244909	10:126256024	C	T	0.609433	-0.00231855	0.0641467	0.971167	0.997333
Alzheimer's disease	Olink	OID31061	Q8WXW3	PIBF1	rs61966211	13:72988511	G	T	0.615568	0.00485316	0.134271	0.971167	0.997333
Alzheimer's disease	Olink	OID20672	P03956	MMP1	rs534191	11:102800966	T	C	0.453881	0.000669413	0.0187436	0.97151	0.997333
Alzheimer's disease	Olink	OID21238	P30260	CDC27	rs79702286	17:47219250	G	A	0.101789	0.00367552	0.102915	0.97151	0.997333
Alzheimer's disease	Olink	OID30159	P22033	MMUT	rs9473554	6:49439340	C	G	0.367994	-0.00294916	0.0835594	0.971845	0.997333
Alzheimer's disease	Olink	OID20208	P02462	COL4A1	rs3742207	13:110166251	T	G	0.660938	-0.00163776	0.0464032	0.971845	0.997333
Alzheimer's disease	Olink	OID20076	P51161	FABP6	rs1130435	5:160232266	C	T	0.5988	-0.0022822	0.0646624	0.971845	0.997333
Alzheimer's disease	Olink	OID30461	Q6UXL0	IL20RB	rs35750311	3:136990832	A	AC	0.415719	-0.00259466	0.0735154	0.971845	0.997333
Alzheimer's disease	Olink	OID20768	P36941	LTBR	rs10849449	12:6389496	A	G	0.344958	0.000964066	0.0279579	0.972492	0.997333
Alzheimer's disease	Olink	OID21060	P48052	CPA2	rs6952090	7:130282658	T	C	0.651751	0.000813524	0.0238634	0.972805	0.997333
Alzheimer's disease	Olink	OID31277	P11310	ACADM	rs61797339	1:75724261	T	G	0.308149	-0.00211266	0.0619714	0.972805	0.997333
Alzheimer's disease	Olink	OID20581	Q9UKX5	ITGA11	rs2306022	15:68335825	C	T	0.910034	0.00139238	0.0409359	0.972866	0.997333
Alzheimer's disease	Olink	OID20629	Q12918	KLRB1	rs150796627	12:9596758	G	T	0.993695	0.00160047	0.0490811	0.973987	0.997333
Alzheimer's disease	Olink	OID20401	Q16627	CCL14	rs9903158	17:35985301	T	C	0.947309	0.000493369	0.0171692	0.977075	0.997333
Alzheimer's disease	Olink	OID21530	O95274	LYPD3	rs11671471	19:43492580	G	A	0.887335	0.000765801	0.026803	0.977206	0.997333
Alzheimer's disease	Olink	OID21509	P07237	P4HB	rs113708033	17:81878054	T	G	0.191801	-0.00344969	0.126489	0.978242	0.997333
Alzheimer's disease	Olink	OID20905	O14944	EREG	rs78803121	4:74382788	G	T	0.941993	-0.00265866	0.0994337	0.978669	0.997333
Alzheimer's disease	Olink	OID31091	Q6UXV0	GFRAL	rs72988065	6:55619783	G	A	0.153581	0.000811662	0.0305726	0.97882	0.997333
Alzheimer's disease	Olink	OID20973	O14618	CCS	rs498045	11:66595526	G	A	0.526005	-0.000415621	0.0168326	0.980301	0.997333
Alzheimer's disease	Olink	OID31370	Q14641	INSL4	rs41313766	9:5231360	C	T	0.982686	0.00122762	0.0498723	0.980362	0.997333
Alzheimer's disease	Olink	OID31097	P0CG30	GSTT2B	rs5751777	22:23924860	C	T	0.411662	0.000192818	0.00800193	0.980776	0.997333
Alzheimer's disease	Olink	OID20467	Q9Y2J8	PADI2	rs2235913	1:17098582	A	G	0.61751	0.00163822	0.0688051	0.981005	0.997333
Alzheimer's disease	Olink	OID21365	P50120	RBP2	rs295469	3:139494058	G	A	0.621517	0.00294471	0.123678	0.981005	0.997333
Alzheimer's disease	Olink	OID20688	P11684	SCGB1A1	rs3741240	11:62419070	G	A	0.648516	-0.000589593	0.0250577	0.981228	0.997333
Alzheimer's disease	Olink	OID20108	Q9NWQ8	PAG1	rs4436084	8:81125771	T	C	0.650055	0.00257527	0.109449	0.981228	0.997333
Alzheimer's disease	Olink	OID20464	P48061	CXCL12	rs11239028	10:44387717	T	C	0.338507	0.00102367	0.0440177	0.981446	0.997333
Alzheimer's disease	Olink	OID30684	P00742	F10	rs547138	13:113137856	A	T	0.605091	-0.00111674	0.0480197	0.981446	0.997333
Alzheimer's disease	Olink	OID30234	O95980	RECK	rs71521299	9:36058819	T	G	0.983781	0.000937477	0.0408974	0.981712	0.997333
Alzheimer's disease	Olink	OID20366	O00533	CHL1	rs931679	3:217842	A	T	0.0870393	-0.000559214	0.0272151	0.983606	0.997333
Alzheimer's disease	Olink	OID20701	Q9NZV1	CRIM1	rs10221948	2:36349821	C	T	0.798433	0.00135643	0.0684997	0.984201	0.997333
Alzheimer's disease	Olink	OID21362	Q9UBM4	OPTC	rs139024490	1:203499664	T	C	0.995601	-0.000695765	0.0420358	0.986794	0.997333
Alzheimer's disease	Olink	OID20360	Q86VB7	CD163	rs11054859	12:7617180	G	A	0.897308	0.00107637	0.0715789	0.988002	0.997333
Alzheimer's disease	Olink	OID20766	P51888	PRELP	rs41313926	1:203483281	G	A	0.989682	0.000264187	0.0185811	0.988656	0.997333
Alzheimer's disease	Olink	OID30471	O75173	ADAMTS4	rs4656993	1:161206347	A	G	0.414262	0.000845502	0.0693311	0.99027	0.997333
Alzheimer's disease	Olink	OID30205	Q8TER0	SNED1	rs2074822	2:241034872	G	A	0.50712	-0.000802349	0.0657926	0.99027	0.997333
Alzheimer's disease	Olink	OID20649	P30203	CD6	rs11230563	11:61008737	C	T	0.652286	0.000123493	0.0104969	0.990613	0.997333
Alzheimer's disease	Olink	OID30345	P32320	CDA	rs2072671	1:20589208	A	C	0.656467	0.000204347	0.0173695	0.990613	0.997333
Alzheimer's disease	Olink	OID20689	Q6UWV6	ENPP7	rs8076533	17:79730552	T	C	0.366583	0.000105246	0.00905112	0.990722	0.997333
Alzheimer's disease	Olink	OID20523	P80098	CCL7	rs9907136	17:34189226	T	C	0.645144	-0.000915206	0.0787077	0.990722	0.997333
Alzheimer's disease	Olink	OID31144	P07320	CRYGD	rs34570682	2:208114213	G	A	0.690256	-0.000140877	0.0125381	0.991035	0.997333
Alzheimer's disease	Olink	OID21298	Q9UJ71	CD207	rs17718987	2:70833805	C	G	0.325106	0.000211303	0.0188059	0.991035	0.997333
Alzheimer's disease	Olink	OID20774	Q14118	DAG1	rs11711536	3:49353807	T	C	0.304806	-0.00168019	0.149537	0.991035	0.997333
Alzheimer's disease	Olink	OID30416	P11279	LAMP1	rs9549739	13:113320975	A	G	0.292233	-0.00149958	0.139461	0.991421	0.997333
Alzheimer's disease	Olink	OID21084	P23381	WARS1	rs12882934	14:100379120	C	A	0.744759	0.000387693	0.0368308	0.991601	0.997333
Alzheimer's disease	Olink	OID20213	Q99523	SORT1	rs61394658	1:109330668	G	A	0.773385	0.000536095	0.0520012	0.991775	0.997333
Alzheimer's disease	Olink	OID31032	Q6UWW0	LCN15	rs4880140	9:136764124	C	G	0.779195	0.000152321	0.0150797	0.991941	0.997333
Alzheimer's disease	Olink	OID20549	Q9BT73	PSMG3	rs34407549	7:1569176	C	G	0.991931	0.00103569	0.167091	0.995054	0.997336
Alzheimer's disease	Olink	OID30512	Q9H0U9	TSPYL1	rs61746508	6:116279453	C	A	0.98343	-0.000242716	0.0805815	0.997597	0.998343
Alzheimer's disease	SomaScan	15364_101	P02654	APOC1	rs8106813	19:44928401	G	A	0.46477	-0.592258	0.0347323	3.37294e-65	1.50444e-61
Alzheimer's disease	SomaScan	2418_55	P02649	APOE	rs7260330	19:44932959	G	A	0.39696	-0.532686	0.0437279	3.88523e-34	1.03976e-30
Alzheimer's disease	SomaScan	19556_12	P17927	CR1	rs679515	1:207577223	T	C	0.18283	0.243254	0.0203363	5.65052e-33	9.45121e-30
Alzheimer's disease	SomaScan	9574_11	O00499	BIN1	rs35103166	2:127124606	C	T	0.34953	0.766462	0.0643185	9.69087e-33	1.44082e-29
Alzheimer's disease	SomaScan	16300_4	Q9NZC2	TREM2	rs143332484	6:41161469	C	T	0.99132	-0.232571	0.0261347	5.63845e-19	6.28734e-16
Alzheimer's disease	SomaScan	10816_150	Q9UKJ1	PILRA	rs1859788	7:100374211	A	G	0.3039	-0.0579587	0.0067734	1.16025e-17	1.03502e-14
Alzheimer's disease	SomaScan	4992_49	P28799	GRN	rs5848	17:44352876	C	T	0.74441	-0.296739	0.04226	2.19123e-12	1.17284e-09
Alzheimer's disease	SomaScan	10714_7	P12821	ACE	rs4353	17:63493061	A	G	0.49954	-0.08824	0.0132279	2.54531e-11	1.26144e-08
Alzheimer's disease	SomaScan	5069_9	P08174	CD55	rs76025171	1:207244306	A	AC	0.74085	-0.13588	0.0234526	6.88055e-09	2.42286e-06
Alzheimer's disease	SomaScan	8687_26	Q9NUM4	TMEM106B	rs3173615	7:12229791	C	G	0.59791	0.364695	0.0734767	6.92645e-07	0.000193089
Alzheimer's disease	SomaScan	9312_8	P25311	AZGP1	rs2040787	7:99947271	A	C	0.68777	0.187132	0.0378469	7.63613e-07	0.000208529
Alzheimer's disease	SomaScan	2816_50	P50895	BCAM	rs28399656	19:44813447	A	T	0.01537	-0.146705	0.0297056	7.86708e-07	0.000210539
Alzheimer's disease	SomaScan	13992_12	P46459	NSF	rs11651642	17:46541752	G	A	0.44667	-0.370059	0.0756939	1.01407e-06	0.000256023
Alzheimer's disease	SomaScan	8465_52	P09668	CTSH	rs2289702	15:78944951	C	T	0.89436	0.0438272	0.00939643	3.09769e-06	0.000737339
Alzheimer's disease	SomaScan	3285_23	P00736	C1R	rs12146727	12:7063032	G	A	0.88125	0.10729	0.0237768	6.40992e-06	0.00131956
Alzheimer's disease	SomaScan	8840_61	P09871	C1S	rs12146727	12:7063032	G	A	0.88125	0.0678008	0.0150255	6.40992e-06	0.00131956
Alzheimer's disease	SomaScan	5430_66	P78324	SIRPA	rs6136376	20:1915598	A	G	0.64045	0.0296818	0.00680703	1.29786e-05	0.00239392
Alzheimer's disease	SomaScan	5090_49	Q8NHL6	LILRB1	rs138131257	19:54572135	A	G	0.93408	-0.0509297	0.0122505	3.21946e-05	0.00525361
Alzheimer's disease	SomaScan	3007_7	Q9Y336	SIGLEC9	rs2075803	19:51125272	A	G	0.47868	0.0292398	0.0071475	4.29686e-05	0.00668561
Alzheimer's disease	SomaScan	6923_1	O00469	PLOD2	rs148118826	3:146106560	G	A	0.99662	-0.525527	0.131195	6.18318e-05	0.0092963
Alzheimer's disease	SomaScan	8874_53	O75503	CLN5	rs700363	13:77001261	G	A	0.91014	-0.352907	0.0883721	6.51268e-05	0.0096829
Alzheimer's disease	SomaScan	7015_8	O75023	LILRB5	rs12975366	19:54255498	T	C	0.5845	-0.0307531	0.00795038	0.000109672	0.0149748
Alzheimer's disease	SomaScan	12558_3	Q8TF42	UBASH3B	rs11218734	11:122652538	A	G	0.7148	-0.267669	0.0699248	0.000129211	0.0171186
Alzheimer's disease	SomaScan	3171_57	P05067	APP	rs439826	21:26156328	T	G	0.31709	-0.41335	0.110398	0.00018098	0.0205228
Alzheimer's disease	SomaScan	18387_7	P50502	ST13	rs5758150	22:40980730	T	C	0.46867	0.576336	0.156489	0.000230571	0.0250835
Alzheimer's disease	SomaScan	13954_9	Q96EK6	GNPNAT1	rs78459273	14:52807542	A	G	0.1052	0.506173	0.137702	0.000237048	0.0251741
Alzheimer's disease	SomaScan	3166_92	P20138	CD33	rs3865444	19:51224706	C	A	0.65029	0.0312645	0.00862789	0.000290468	0.0291196
Alzheimer's disease	SomaScan	3024_18	P08697	SERPINF2	rs11078596	17:1714968	C	T	0.78181	-0.22248	0.0614137	0.00029161	0.0291196
Alzheimer's disease	SomaScan	3415_61	P21815	IBSP	rs2616262	4:87802058	G	T	0.51243	0.300847	0.0858051	0.0004546	0.0400634
Alzheimer's disease	SomaScan	8299_66	P59901	LILRA4	rs36068997	19:54337715	C	T	0.75308	-0.106465	0.0305457	0.000491334	0.0421445
Alzheimer's disease	SomaScan	3066_12	P17931	LGALS3	rs118083722	14:55129494	G	A	0.91105	-0.0883745	0.0257759	0.000606767	0.0489105
Alzheimer's disease	SomaScan	13944_3	P0DMM9	SULT1A3	rs148788997	16:30311847	C	G	0.14089	0.222279	0.0648952	0.000614354	0.0492256
Alzheimer's disease	SomaScan	8893_29	P09874	PARP1	rs878367	1:226349821	T	C	0.15323	-0.553412	0.161721	0.000621581	0.0495082
Alzheimer's disease	SomaScan	8953_47	P51858	HDGF	rs11264535	1:156752632	G	C	0.70791	-0.393574	0.115127	0.000629431	0.0498368
Alzheimer's disease	SomaScan	10737_96	P30740	SERPINB1	rs2293772	6:2835597	G	A	0.59603	-0.359848	0.107323	0.000799577	0.0581246
Alzheimer's disease	SomaScan	9266_1	Q9NP99	TREM1	rs4424081	6:41308053	A	G	0.29961	0.0945736	0.0282171	0.00080332	0.0581246
Alzheimer's disease	SomaScan	15583_18	Q6BAA4	FCRLB	rs61801180	1:161718974	C	G	0.10232	0.1	0.0298635	0.000812293	0.0581246
Alzheimer's disease	SomaScan	16785_45	Q01523	DEFA5	rs7839771	8:7055504	C	T	0.98227	-0.42968	0.128836	0.000852753	0.060374
Alzheimer's disease	SomaScan	5275_28	P15498	VAV1	rs36097961	19:6850756	C	T	0.90127	-0.545859	0.163847	0.000863726	0.060829
Alzheimer's disease	SomaScan	2855_49	P27361	MAPK3	rs55732507	16:30130664	C	T	0.3995	0.116395	0.0350438	0.000895579	0.0617719
Alzheimer's disease	SomaScan	15526_33	P48637	GSS	rs734111	20:34945933	C	A	0.58648	-0.161922	0.0492289	0.00100488	0.0646457
Alzheimer's disease	SomaScan	8006_12	Q9NXW2	DNAJB12	rs9416018	10:72340884	G	A	0.33152	0.322929	0.0996399	0.00119126	0.0734576
Alzheimer's disease	SomaScan	6247_9	O00241	SIRPB1	rs12480515	20:1558519	T	C	0.25012	0.0328746	0.0101573	0.0012098	0.0742585
Alzheimer's disease	SomaScan	13423_94	Q9BRX8	FAM213A	rs10788620	10:80436260	G	A	0.55795	-0.283405	0.0883621	0.00133979	0.0786305
Alzheimer's disease	SomaScan	5621_64	Q9NS62	THSD1	rs41292808	13:52397382	T	C	0.02959	-0.0544514	0.0171522	0.00150042	0.0854343
Alzheimer's disease	SomaScan	3169_70	P35475	IDUA	rs34931738	4:959405	T	TC	0.55425	0.0582611	0.0184567	0.00159606	0.0889868
Alzheimer's disease	SomaScan	6955_68	Q13596	SNX1	rs77404765	15:64300071	C	T	0.01934	0.204634	0.065382	0.00174911	0.0940123
Alzheimer's disease	SomaScan	4548_4	P21217	FUT3	rs708686	19:5840608	C	T	0.76919	0.0444679	0.0144709	0.00211978	0.109095
Alzheimer's disease	SomaScan	12656_1	Q07866	KLC1	rs12884809	14:103628983	A	G	0.3519	-0.301354	0.0981941	0.00214801	0.109159
Alzheimer's disease	SomaScan	9468_8	Q12907	LMAN2	rs4131289	5:177353544	A	G	0.37928	-0.279289	0.0920502	0.00241262	0.118688
Alzheimer's disease	SomaScan	3054_3	P00738	HP	rs217184	16:72072066	C	T	0.18348	0.0417455	0.0137801	0.0024503	0.120101
Alzheimer's disease	SomaScan	19262_219	P49748	ACADVL	rs507506	17:7215003	A	G	0.44193	0.516598	0.172199	0.0026998	0.125003
Alzheimer's disease	SomaScan	2620_4	P40189	IL6ST	rs35693103	5:55967493	T	TA	0.12362	0.101002	0.0338478	0.00284507	0.12905
Alzheimer's disease	SomaScan	8973_23	Q96PJ5	FCRL4	rs11582663	1:157589332	C	T	0.82853	-0.0305708	0.0103375	0.00310381	0.13798
Alzheimer's disease	SomaScan	9017_58	P09848	LCT	rs4988235	2:135851076	A	G	0.8293	-0.0254656	0.0086469	0.00322897	0.140739
Alzheimer's disease	SomaScan	7009_8	P21854	CD72	rs34791102	9:35612981	A	G	0.06974	-0.231007	0.079947	0.00385852	0.158686
Alzheimer's disease	SomaScan	8296_117	Q7Z4H8	KDELC2	rs74911261	11:108486410	G	A	0.98	0.0730607	0.0253996	0.00402179	0.162593
Alzheimer's disease	SomaScan	5129_12	Q14162	SCARF1	rs2272011	17:1638896	G	A	0.45271	-0.0603142	0.021034	0.00413768	0.164463
Alzheimer's disease	SomaScan	5353_89	P18510	IL1RN	rs55709272	2:113109711	T	C	0.51129	0.131166	0.0459641	0.0043219	0.167412
Alzheimer's disease	SomaScan	15530_33	P54760	EPHB4	rs314366	7:100818887	A	G	0.50864	-0.208145	0.0733032	0.00451834	0.173238
Alzheimer's disease	SomaScan	10809_14	Q12918	KLRB1	rs1135816	12:9598073	A	G	0.62182	0.10061	0.0357143	0.00484635	0.180638
Alzheimer's disease	SomaScan	6375_75	Q8NBI6	XXYLT1	rs12695049	3:195268211	T	C	0.53295	0.119304	0.0424987	0.00499697	0.181983
Alzheimer's disease	SomaScan	2834_54	O60259	KLK8	rs74705037	19:51001552	A	G	0.02708	0.0786881	0.0281609	0.00520221	0.185534
Alzheimer's disease	SomaScan	10514_5	P41222	PTGDS	rs7040970	9:136964561	C	T	0.4943	0.162411	0.058156	0.00522729	0.185534
Alzheimer's disease	SomaScan	9557_5	Q9H8J5	MANSC1	rs3825259	12:12343701	G	A	0.09551	0.0892532	0.0320062	0.00529335	0.186485
Alzheimer's disease	SomaScan	5648_28	Q6GPI1	CTRB2	rs8048956	16:75221068	G	C	0.1972	0.0337563	0.0121057	0.0052959	0.186485
Alzheimer's disease	SomaScan	13632_10	Q15942	ZYX	rs12539742	7:143490004	A	G	0.29322	0.320659	0.115336	0.00543221	0.187112
Alzheimer's disease	SomaScan	15584_9	P36980	CFHR2	rs1359593	1:196953978	A	T	0.75995	-0.0279898	0.0100721	0.00545354	0.187112
Alzheimer's disease	SomaScan	12469_19	Q15691	MAPRE1	rs242546	20:32828116	G	A	0.68837	0.370703	0.136024	0.0064248	0.208666
Alzheimer's disease	SomaScan	16324_38	Q15399	TLR1	rs5743618	4:38797027	A	C	0.34819	0.178597	0.065799	0.00664189	0.213055
Alzheimer's disease	SomaScan	11378_37	P43405	SYK	rs72729008	9:90813267	G	A	0.85674	0.273256	0.101329	0.00700258	0.218419
Alzheimer's disease	SomaScan	14088_38	P24592	IGFBP6	rs3219199	12:53115555	G	T	0.89222	0.326942	0.121764	0.00725213	0.224631
Alzheimer's disease	SomaScan	4455_89	Q08431	MFGE8	rs34239095	15:88912537	G	C	0.28203	0.0942591	0.0352987	0.00757768	0.229405
Alzheimer's disease	SomaScan	8768_4	O95999	BCL10	rs12717764	1:85454536	C	G	0.32701	-0.40675	0.152753	0.00774956	0.233027
Alzheimer's disease	SomaScan	13552_7	Q9UH65	SWAP70	rs415895	11:9748015	C	G	0.35507	0.0539135	0.0203358	0.00802152	0.237995
Alzheimer's disease	SomaScan	5063_12	Q9BZW8	CD244	rs115868021	1:160841584	C	G	0.98397	-0.426386	0.161158	0.0081507	0.238036
Alzheimer's disease	SomaScan	15471_29	P54317	PNLIPRP2	rs4751996	10:116638383	G	A	0.52746	-0.0211066	0.00798895	0.00824241	0.238211
Alzheimer's disease	SomaScan	5803_24	P01024	C3	rs2230199	19:6718376	C	G	0.2387	-0.276329	0.105314	0.00869412	0.247524
Alzheimer's disease	SomaScan	9241_40	Q9P1W8	SIRPG	rs6043409	20:1635560	G	A	0.68223	0.148613	0.0568032	0.00888939	0.250419
Alzheimer's disease	SomaScan	6713_4	Q86VZ4	LRP11	rs7763718	6:149865398	G	T	0.38943	-0.0265866	0.0101691	0.00893692	0.250702
Alzheimer's disease	SomaScan	8099_42	Q9BUD6	SPON2	rs2279279	4:1170489	C	G	0.30843	0.0759705	0.0291165	0.00907554	0.251428
Alzheimer's disease	SomaScan	5021_13	Q15181	PPA1	rs10823500	10:70245434	G	A	0.41197	-0.124929	0.0479179	0.00913013	0.251897
Alzheimer's disease	SomaScan	19446_1	Q9P2T1	GMPR2	rs34354104	14:24238273	G	A	0.94106	0.105719	0.0406766	0.00934931	0.253802
Alzheimer's disease	SomaScan	7808_5	O94923	GLCE	rs28638321	15:69258831	T	C	0.76456	0.0407042	0.0156679	0.00937854	0.253802
Alzheimer's disease	SomaScan	5734_13	Q96NY8	PVRL4	rs34990628	1:161097295	C	T	0.84102	-0.431122	0.167092	0.00987566	0.260644
Alzheimer's disease	SomaScan	15614_168	Q8N149	LILRA2	rs28384500	19:54573515	A	G	0.87735	-0.057883	0.0225456	0.0102471	0.266765
Alzheimer's disease	SomaScan	8841_65	Q8IUL8	CILP2	rs570910789	19:19365198	G	C	0.99851	0.204912	0.0798912	0.0103207	0.268159
Alzheimer's disease	SomaScan	10490_3	P04843	RPN1	rs4481172	3:128653814	C	A	0.41967	0.140957	0.0551862	0.0106427	0.27302
Alzheimer's disease	SomaScan	12508_9	Q9Y3E7	VPS24	rs2367554	2:86579432	G	A	0.61056	-0.403774	0.158491	0.0108461	0.274064
Alzheimer's disease	SomaScan	15506_34	Q9Y561	LRP12	rs6993770	8:105569300	A	T	0.77552	-0.386824	0.152027	0.0109452	0.275236
Alzheimer's disease	SomaScan	5316_54	P00734	F2	rs3136516	11:46739206	G	A	0.43793	0.212152	0.0834192	0.0109839	0.275236
Alzheimer's disease	SomaScan	17781_191	Q9H492	MAP1LC3A	rs6120675	20:34551066	C	T	0.48415	-0.415323	0.163306	0.0109839	0.275236
Alzheimer's disease	SomaScan	3376_49	Q8NFM7	IL17RD	rs76645245	3:57106766	G	A	0.14574	-0.0514624	0.0203628	0.0114952	0.285112
Alzheimer's disease	SomaScan	12687_2	Q16698	DECR1	rs182522126	8:89957162	G	A	0.99579	-0.214722	0.0852287	0.0117565	0.288373
Alzheimer's disease	SomaScan	15435_4	P00491	PNP	rs1049564	14:20472447	G	A	0.83482	0.15127	0.0600462	0.0117612	0.288373
Alzheimer's disease	SomaScan	12820_1	Q13588	GRAP	rs796609083	17:19052562	G	A	0.92515	0.537961	0.214751	0.0122434	0.291692
Alzheimer's disease	SomaScan	2212_69	P00750	PLAT	rs2020921	8:42187447	G	A	0.96663	-0.120007	0.0484447	0.013242	0.304759
Alzheimer's disease	SomaScan	12370_30	Q13790	APOF	rs2020854	12:56349583	T	C	0.90988	-0.12992	0.05248	0.0133009	0.304759
Alzheimer's disease	SomaScan	4314_12	Q9H773	DCTPP1	rs11640950	16:30414680	T	A	0.76434	0.411371	0.167224	0.0138937	0.310511
Alzheimer's disease	SomaScan	17843_30	Q9HAB8	PPCS	rs12404583	1:42417732	T	C	0.64145	-0.204102	0.0830078	0.0139393	0.31087
Alzheimer's disease	SomaScan	5134_52	Q8TDQ0	HAVCR2	rs2033477	5:157117897	T	C	0.16402	-0.0402414	0.0164061	0.0141737	0.313485
Alzheimer's disease	SomaScan	3299_29	O94779	CNTN5	rs4528296	11:99222947	C	T	0.07442	-0.0904393	0.0368804	0.0141974	0.313491
Alzheimer's disease	SomaScan	5671_1	P17538	CTRB1	rs8051363	16:75221319	G	A	0.73897	-0.0554324	0.0226657	0.014459	0.317695
Alzheimer's disease	SomaScan	6626_81	Q9NRB3	CHST12	rs6952433	7:2357003	A	G	0.21383	-0.119199	0.048852	0.0146873	0.321519
Alzheimer's disease	SomaScan	6904_14	O43300	LRRTM2	rs10068786	5:138941255	T	C	0.27418	0.260258	0.106682	0.0147051	0.321519
Alzheimer's disease	SomaScan	13113_7	P10451	SPP1	rs139555315	4:87980045	G	A	0.9934	-0.242687	0.0999086	0.0151366	0.327813
Alzheimer's disease	SomaScan	10571_14	P26572	MGAT1	rs634501	5:180791668	G	A	0.74201	-0.39172	0.16242	0.0158755	0.334318
Alzheimer's disease	SomaScan	9223_11	P55145	MANF	rs1383251	3:51329409	A	G	0.86721	-0.326389	0.135417	0.0159413	0.334318
[truncated: 11,379 more rows]

## Sheet: Table S3
Table S3. Sensitivity analysis for Alzheimer's disease using the genome-wide association study by Kunkle et al.
Outcome	Platform	Assay ID	UniProt ID	Protein	rsID	Genetic position	Effect allele	Other allele	Effect allele frequency	Beta	SE	P	FDR
Alzheimer's disease	Olink	OID30727	P02649	APOE	rs429358	19:44908684	T	C	0.84433	-1.18746	0.0186761	0	0
Alzheimer's disease	SomaScan	2418_55	P02649	APOE	rs71352239	19:44926286	T	C	0.30263	-1.38074	0.0789686	1.87417e-68	1.24735e-64
Alzheimer's disease	Olink	OID20222	Q92692	NECTIN2	rs440277	19:44857967	G	A	0.689589	0.933074	0.0879022	2.54048e-26	1.12721e-22
Alzheimer's disease	Olink	OID30749	P02654	APOC1	rs8106813	19:44928401	G	A	0.493629	-0.595063	0.0671484	7.86588e-19	1.74505e-15
Alzheimer's disease	SomaScan	15364_101	P02654	APOC1	rs8106813	19:44928401	G	A	0.46477	-0.6733	0.0759768	7.86588e-19	1.74505e-15
Alzheimer's disease	Olink	OID21076	P50895	BCAM	rs28399654	19:44813331	G	A	0.966812	0.688764	0.0785499	1.8109e-18	3.44356e-15
Alzheimer's disease	Olink	OID30697	P17927	CR1	rs679515	1:207577223	T	C	0.174456	0.27946	0.0339132	1.71583e-16	2.53771e-13
Alzheimer's disease	SomaScan	19556_12	P17927	CR1	rs679515	1:207577223	T	C	0.18283	0.294877	0.0357841	1.71583e-16	2.53771e-13
Alzheimer's disease	SomaScan	16300_4	Q9NZC2	TREM2	rs75932628	6:41161514	C	T	0.99326	-0.425614	0.0609585	2.9097e-12	2.27829e-09
Alzheimer's disease	Olink	OID21011	P15151	PVR	rs2301274	19:44643102	T	C	0.759391	0.138988	0.0214904	9.96668e-11	6.63332e-08
Alzheimer's disease	SomaScan	9574_11	O00499	BIN1	rs35103166	2:127124606	C	T	0.34953	0.664625	0.114855	7.17968e-09	3.82275e-06
Alzheimer's disease	Olink	OID20677	P21709	EPHA1	rs75045569	7:143412115	G	T	0.182667	-0.408887	0.0766663	9.64261e-08	4.14041e-05
Alzheimer's disease	Olink	OID20177	Q9Y5K6	CD2AP	6:47469961:A:AC	6:47469961	A	AC	0.278058	0.278155	0.0527308	1.32756e-07	5.52224e-05
Alzheimer's disease	SomaScan	3166_92	P20138	CD33	rs3865444	19:51224706	C	A	0.65029	0.0745895	0.0146581	3.60702e-07	0.000141215
Alzheimer's disease	Olink	OID30411	P08217	CELA2A	rs188524036	1:15472108	T	G	0.988426	-0.721284	0.164795	1.2041e-05	0.00381613
Alzheimer's disease	Olink	OID21333	Q8N386	LRRC25	rs754032589	19:18402007	TAGAAAAAAA	T	0.589486	-0.189753	0.0447865	2.26685e-05	0.00628627
Alzheimer's disease	Olink	OID20901	P52943	CRIP2	rs79235548	14:105405915	A	G	0.14982	0.674282	0.159743	2.43164e-05	0.0065357
Alzheimer's disease	Olink	OID20197	Q9UKJ0	PILRB	rs1859788	7:100374211	G	A	0.681234	0.0568663	0.0138677	4.12029e-05	0.00962196
Alzheimer's disease	Olink	OID21129	Q9UKJ1	PILRA	rs1859788	7:100374211	G	A	0.680922	0.0651726	0.0158933	4.12029e-05	0.00962196
Alzheimer's disease	SomaScan	10816_150	Q9UKJ1	PILRA	rs1859788	7:100374211	A	G	0.3039	-0.0501847	0.0122383	4.12029e-05	0.00962196
Alzheimer's disease	Olink	OID30731	P09871	C1S	rs12146727	12:7063032	G	A	0.864995	0.126786	0.031734	6.4617e-05	0.0141003
Alzheimer's disease	SomaScan	3285_23	P00736	C1R	rs12146727	12:7063032	G	A	0.88125	0.166437	0.0416585	6.4617e-05	0.0141003
Alzheimer's disease	SomaScan	8840_61	P09871	C1S	rs12146727	12:7063032	G	A	0.88125	0.105178	0.0263256	6.4617e-05	0.0141003
Alzheimer's disease	Olink	OID30753	P00736	C1R	rs10849546	12:7068900	G	A	0.864724	0.180267	0.0461553	9.39684e-05	0.0190223
Alzheimer's disease	Olink	OID21472	P20138	CD33	rs2455069	19:51225385	G	A	0.427178	0.048761	0.0124876	9.43182e-05	0.0190223
Alzheimer's disease	Olink	OID20809	Q6ZMJ4	IL34	rs4985556	16:70660097	C	A	0.878321	-0.0809925	0.021953	0.000224817	0.0343971
Alzheimer's disease	SomaScan	18839_24	P01266	TG	rs2069569	8:133096302	C	T	0.51869	0.69344	0.191432	0.000291908	0.0417804
Alzheimer's disease	SomaScan	9793_145	Q8TDY8	IGDCC4	rs35223184	15:65400920	T	C	0.01511	0.282105	0.0790788	0.000360556	0.0476955
Alzheimer's disease	SomaScan	10714_7	P12821	ACE	rs4363	17:63497131	G	A	0.49789	-0.0786697	0.0231852	0.000691055	0.0741826
Alzheimer's disease	Olink	OID30696	P12821	ACE	rs4362	17:63496400	T	C	0.517967	-0.10733	0.0321322	0.000836946	0.0843984
Alzheimer's disease	Olink	OID30524	P24666	ACP1	rs11553746	2:272203	C	T	0.645084	0.131547	0.0396226	0.000900174	0.0875708
Alzheimer's disease	SomaScan	3858_5	P24666	ACP1	rs11553746	2:272203	T	C	0.36478	-0.0457636	0.0137842	0.000900174	0.0875708
Alzheimer's disease	Olink	OID31483	Q14246	ADGRE1	rs59055395	19:6873511	C	T	0.112525	0.190853	0.0592615	0.00127953	0.107468
Alzheimer's disease	SomaScan	5069_9	P08174	CD55	rs61822669	1:207247869	G	A	0.7408	-0.126692	0.0396518	0.00139772	0.112838
Alzheimer's disease	Olink	OID20526	Q9C035	TRIM5	rs11038642	11:5668773	C	T	0.860252	-0.163039	0.0511495	0.00143508	0.113066
Alzheimer's disease	SomaScan	9288_7	Q9Y680	FKBP7	rs3214535,rs397839972	2:178479275	CA	C	0.22795	0.19484	0.0611975	0.00145364	0.113066
Alzheimer's disease	Olink	OID20377	P08174	CD55	rs1583090	1:207262438	T	C	0.776919	-0.106572	0.0336758	0.00155278	0.117167
Alzheimer's disease	Olink	OID31443	Q7Z692	CEACAM19	rs62119321	19:44669513	C	T	0.0294148	-0.270169	0.087384	0.00198985	0.137238
Alzheimer's disease	Olink	OID20431	P22301	IL10	rs3024495	1:206769068	C	T	0.846331	-0.42808	0.140086	0.00224433	0.148985
Alzheimer's disease	Olink	OID31022	O43432	EIF4G3	rs748509759	1:20963460	T	TTTAG	0.541737	0.601562	0.19959	0.0025784	0.163434
Alzheimer's disease	Olink	OID20691	P25116	F2R	rs250736	5:76738530	G	A	0.826888	0.381338	0.127775	0.00284083	0.169571
Alzheimer's disease	SomaScan	14101_2	P26992	CNTFR	rs10972159	9:34593088	G	A	0.9689	0.302992	0.101774	0.00290977	0.170548
Alzheimer's disease	SomaScan	6955_68	Q13596	SNX1	rs77404765	15:64300071	C	T	0.01934	0.35031	0.117688	0.00291456	0.170548
Alzheimer's disease	Olink	OID21159	P28799	GRN	rs5848	17:44352876	C	T	0.725536	-0.197352	0.0663167	0.00292127	0.170548
Alzheimer's disease	SomaScan	4992_49	P28799	GRN	rs5848	17:44352876	C	T	0.74441	-0.226918	0.0762517	0.00292127	0.170548
Alzheimer's disease	Olink	OID21289	Q6UXD5	SEZ6L2	rs113443718	16:29880863	A	G	0.308319	-0.296123	0.0999414	0.00304693	0.174818
Alzheimer's disease	Olink	OID20846	Q9Y680	FKBP7	rs7598228	2:178474879	G	T	0.189022	0.662815	0.226388	0.00341394	0.18856
Alzheimer's disease	SomaScan	11178_21	Q4LDE5	SVEP1	rs78742138	9:110498428	C	T	0.03624	0.183591	0.0632033	0.00367533	0.196331
Alzheimer's disease	SomaScan	6919_3	P02008	HBZ	rs2461286	16:153255	A	G	0.32244	0.0695333	0.0239488	0.00369124	0.196331
Alzheimer's disease	Olink	OID30307	P02008	HBZ	rs2461286	16:153255	A	G	0.351498	0.0495698	0.017073	0.00369124	0.196331
Alzheimer's disease	Olink	OID21045	Q6NW40	RGMB	rs56870134	5:98437819	T	C	0.547824	-0.244855	0.0843521	0.00369869	0.196331
Alzheimer's disease	Olink	OID31155	Q00722	PLCB2	rs4924450	15:40305028	G	A	0.294287	-0.312316	0.108034	0.00384129	0.199732
Alzheimer's disease	SomaScan	14271_23	Q9NRW1	RAB6B	rs10212397	3:133888296	G	A	0.82435	-0.219073	0.075833	0.00386606	0.200238
Alzheimer's disease	Olink	OID21062	P14207	FOLR2	rs146893981	11:72206309	T	C	0.0293612	0.409943	0.143807	0.00436301	0.214961
Alzheimer's disease	Olink	OID20327	Q9HD89	RETN	rs3219175	19:7668969	A	G	0.00760298	-0.148731	0.052299	0.00445698	0.218113
Alzheimer's disease	SomaScan	15339_32	Q9Y281	CFL2	rs6571678	14:34716139	G	A	0.14396	-0.36736	0.129389	0.00452274	0.219559
Alzheimer's disease	SomaScan	15587_20	P14207	FOLR2	rs74603010	11:72215198	G	A	0.02106	0.523695	0.185542	0.00476492	0.22552
Alzheimer's disease	SomaScan	13954_9	Q96EK6	GNPNAT1	rs200792178,rs201379520	14:52807986	TTATA	T	0.10512	0.661321	0.234906	0.00487376	0.228148
Alzheimer's disease	SomaScan	12449_16	O43447	PPIH	rs55716016	1:42766833	A	C	0.02337	-0.705954	0.253341	0.0053269	0.23567
Alzheimer's disease	SomaScan	3331_8	Q6NW40	RGMB	rs61048056	5:98439496	G	A	0.56042	-0.279494	0.100421	0.00538228	0.23567
Alzheimer's disease	Olink	OID20251	Q99988	GDF15	rs1054221	19:18389048	C	T	0.14593	0.147517	0.0533411	0.00568269	0.243223
Alzheimer's disease	Olink	OID20763	Q16651	PRSS8	rs889555	16:31111250	T	C	0.282237	-0.387185	0.140083	0.00571019	0.243616
Alzheimer's disease	SomaScan	4469_78	Q7LFX5	CHST15	rs6588740	10:124095824	T	C	0.72631	0.457953	0.16616	0.00584955	0.247673
Alzheimer's disease	Olink	OID30687	P20061	TCN1	rs34324219	11:59855905	C	A	0.892956	0.0930933	0.033816	0.00590625	0.247673
Alzheimer's disease	SomaScan	19614_8	P20061	TCN1	rs34324219	11:59855905	C	A	0.89102	0.143646	0.0521793	0.00590625	0.247673
Alzheimer's disease	SomaScan	3038_9	O14625	CXCL11	rs7376863	4:76050287	G	A	0.48645	0.125459	0.0455936	0.00592908	0.247673
Alzheimer's disease	SomaScan	8687_26	Q9NUM4	TMEM106B	rs1054168	7:12233787	C	T	0.59793	0.352151	0.128136	0.0059914	0.248303
Alzheimer's disease	Olink	OID20801	P22676	CALB2	rs7203444	16:71126520	G	A	0.716013	-0.651202	0.23984	0.00662455	0.263527
Alzheimer's disease	SomaScan	18876_77	Q8NCG5	CHST4	rs58134724	16:71492188	T	C	0.2516	-0.5	0.184964	0.00686701	0.265717
Alzheimer's disease	SomaScan	9266_1	Q9NP99	TREM1	rs4424081	6:41308053	A	G	0.29961	0.132093	0.0493023	0.00737883	0.279418
Alzheimer's disease	SomaScan	18220_141	Q9HD15	SRA1	rs2563253	5:140582582	A	G	0.41621	-0.333045	0.124567	0.00750394	0.279955
Alzheimer's disease	SomaScan	2816_50	P50895	BCAM	rs144579705	19:44804951	A	G	0.01085	-0.196484	0.0734956	0.00750837	0.279955
Alzheimer's disease	SomaScan	13463_1	Q92626	PXDN	rs73182757	2:1744125	G	A	0.28172	-0.301977	0.113156	0.00761512	0.283142
Alzheimer's disease	Olink	OID21071	P11215	ITGAM	rs11150613	16:31346489	T	C	0.676047	0.25241	0.09473	0.00770992	0.285669
Alzheimer's disease	Olink	OID31430	Q86UX2	ITIH5	rs41298373	10:7580046	A	G	0.0995056	-0.582449	0.219826	0.00805881	0.292291
Alzheimer's disease	SomaScan	3484_60	P01019	AGT	rs2071404	1:230715194	A	C	0.09293	-0.212843	0.0808081	0.00844032	0.299598
Alzheimer's disease	SomaScan	18172_71	Q9Y294	ASF1A	rs4946366	6:118811617	T	C	0.16418	0.404417	0.153846	0.00857087	0.301021
Alzheimer's disease	Olink	OID30752	P14151	SELL	rs2223286	1:169696491	T	C	0.689316	-0.0988441	0.0376198	0.00860272	0.301344
Alzheimer's disease	Olink	OID30149	Q9UNN8	PROCR	rs867186	20:35176751	G	A	0.0861329	0.0869562	0.0331392	0.00869122	0.303645
Alzheimer's disease	SomaScan	18413_24	P49703	ARL4D	rs5820482	17:43073637	T	TA	0.15144	-0.904432	0.34626	0.00900143	0.307384
Alzheimer's disease	SomaScan	11102_22	Q9BYZ8	REG4	rs3009182	1:119836055	C	T	0.22116	-0.327031	0.12535	0.00908236	0.307384
Alzheimer's disease	SomaScan	2644_11	P17252	PRKCA	rs61762372	17:66302564	A	G	0.36962	-0.47896	0.184406	0.00939556	0.311881
Alzheimer's disease	SomaScan	8925_25	Q7LG56	RRM2B	rs1037699	8:102238702	T	C	0.07346	-0.243114	0.0936467	0.00942945	0.312131
Alzheimer's disease	Olink	OID31417	P61812	TGFB2	rs7538934	1:218521007	T	C	0.11871	0.286329	0.110361	0.00947369	0.312139
Alzheimer's disease	SomaScan	10892_8	Q99650	OSMR	rs10079755	5:39051690	T	C	0.65521	-0.3293	0.127053	0.00954651	0.313412
Alzheimer's disease	SomaScan	5727_35	Q6Y288	B3GALTL	rs1606180	13:31288754	T	C	0.76704	0.158991	0.0621345	0.0105027	0.3305
Alzheimer's disease	Olink	OID20660	P43234	CTSO	rs2334114	4:155935041	C	A	0.786693	-0.208374	0.0819758	0.0110252	0.338148
Alzheimer's disease	SomaScan	9264_11	P43234	CTSO	rs2334114	4:155935041	C	A	0.77113	-0.259112	0.101936	0.0110252	0.338148
Alzheimer's disease	Olink	OID21218	Q8IWL1	SFTPA2	rs4253509	10:79610769	A	C	0.145663	0.0734896	0.0289752	0.0112034	0.340475
Alzheimer's disease	Olink	OID21174	Q7LG56	RRM2B	rs5893603	8:102238611	CG	C	0.0780861	-0.332494	0.131248	0.0112983	0.342579
Alzheimer's disease	Olink	OID30644	Q9NRS6	SNX15	rs2670910	11:65039664	G	A	0.913576	-0.0872311	0.0344569	0.0113544	0.343496
Alzheimer's disease	Olink	OID21340	Q6UWW8	CES3	rs74942953	16:67274835	T	C	0.989187	0.198384	0.0785365	0.0115366	0.348216
Alzheimer's disease	Olink	OID31093	Q2L4Q9	PRSS53	rs4468641	16:31085555	C	A	0.385149	-0.0419166	0.0166085	0.0116091	0.349116
Alzheimer's disease	SomaScan	12687_2	Q16698	DECR1	rs182522126	8:89957162	G	A	0.99579	-0.537051	0.212888	0.0116462	0.349116
Alzheimer's disease	Olink	OID31439	Q9Y3L3	SH3BP1	rs12710562	22:37633716	G	A	0.182679	0.184797	0.0739189	0.0124193	0.358598
Alzheimer's disease	Olink	OID20061	Q16619	CTF1	16:30989405:T:TAGAAATGGGACTCTGAGGGCTAAC	16:30989405	T	TAGAAATGGGACTCTGAGGGCTAAC	0.61909	0.688101	0.275611	0.0125375	0.360974
Alzheimer's disease	SomaScan	8097_77	Q5VXI9	LIPN	rs10509554	10:88766035	T	C	0.32389	0.0499228	0.0200721	0.012876	0.36512
Alzheimer's disease	SomaScan	7140_1	P08217	CELA2A	rs78880003	1:15414434	C	T	0.93886	-0.420819	0.169216	0.0128869	0.36512
Alzheimer's disease	SomaScan	16908_5	P23515	OMG	rs12449302	17:31084555	T	C	0.83462	-0.441744	0.177703	0.0129243	0.36512
Alzheimer's disease	Olink	OID30780	P02774	GC	rs1352846	4:71752058	G	A	0.2923	0.0331914	0.013393	0.0132025	0.368423
Alzheimer's disease	SomaScan	15585_304	Q9UBX5	FBLN5	rs2430349	14:91882631	A	G	0.26718	-0.454112	0.183552	0.01336	0.369174
Alzheimer's disease	SomaScan	18343_10	Q9NUI1	DECR2	rs1698231	16:417585	C	T	0.57198	-0.072354	0.0293004	0.0135344	0.369174
Alzheimer's disease	SomaScan	5134_52	Q8TDQ0	HAVCR2	rs1036199	5:157104725	C	A	0.16724	-0.0701754	0.0284703	0.0137065	0.369174
Alzheimer's disease	Olink	OID30647	Q15276	RABEP1	rs1602914	17:5286813	T	C	0.476368	0.499097	0.202491	0.0137094	0.369174
Alzheimer's disease	SomaScan	8794_13	P16444	DPEP1	rs258341	16:89624734	C	T	0.63812	0.0825745	0.0335265	0.0137794	0.369174
Alzheimer's disease	SomaScan	15594_47	Q92743	HTRA1	rs61871680	10:122310940	A	G	0.19538	-0.476712	0.193607	0.0138063	0.369174
Alzheimer's disease	Olink	OID30358	P62072	TIMM10	rs2848626	11:57516515	C	T	0.23277	-0.197434	0.0808317	0.0145848	0.384431
Alzheimer's disease	Olink	OID30205	Q8TER0	SNED1	rs2074822	2:241034872	G	A	0.50712	0.28002	0.114736	0.0146645	0.384677
Alzheimer's disease	Olink	OID30541	Q8WV28	BLNK	rs55769428	10:96246079	A	C	0.961919	0.645403	0.264455	0.0146667	0.384677
Alzheimer's disease	Olink	OID30553	P32927	CSF2RB	rs2239749	22:36935263	A	G	0.541447	-0.0312804	0.012833	0.0147892	0.384677
Alzheimer's disease	SomaScan	10512_13	P32927	CSF2RB	rs2239749	22:36935263	A	G	0.55731	-0.0619375	0.0254103	0.0147892	0.384677
Alzheimer's disease	SomaScan	5734_13	Q96NY8	PVRL4	rs34990628	1:161097295	C	T	0.84102	-0.76148	0.3125	0.0148205	0.384677
Alzheimer's disease	SomaScan	8909_77	P46926	GNPDA1	rs12189346	5:142015575	G	A	0.18459	0.299827	0.12305	0.0148253	0.384677
Alzheimer's disease	Olink	OID30239	P30084	ECHS1	rs1049951	10:133370622	G	A	0.056201	0.166918	0.0686916	0.0151002	0.388302
Alzheimer's disease	SomaScan	2783_18	P16619	CCL3L1	rs854469	17:36062001	G	A	0.11349	0.585565	0.240978	0.0151008	0.388302
Alzheimer's disease	SomaScan	3040_59	P10147	CCL3	rs854469	17:36062001	G	A	0.11349	0.11339	0.0466637	0.0151008	0.388302
Alzheimer's disease	SomaScan	3041_55	Q9UBG0	MRC2	rs138105166	17:62627612	TCCTCCCTCCGC	T	0.8017	-0.300446	0.123661	0.0151154	0.388302
Alzheimer's disease	SomaScan	9312_8	P25311	AZGP1	rs2525546	7:99954321	C	T	0.68776	0.165265	0.0681245	0.0152694	0.388893
Alzheimer's disease	Olink	OID21352	P23515	OMG	rs72813607	17:31134507	G	A	0.859753	-0.412999	0.170951	0.0156969	0.395293
Alzheimer's disease	Olink	OID20967	O00220	TNFRSF10A	rs13278062	8:23225458	G	T	0.497951	-0.0793752	0.0328747	0.015758	0.395293
Alzheimer's disease	Olink	OID30318	P16035	TIMP2	rs8066695	17:78917761	C	T	0.454564	-0.374127	0.15544	0.0160887	0.396042
Alzheimer's disease	Olink	OID30733	P06727	APOA4	rs1729405	11:116808044	T	C	0.548804	-0.257467	0.107101	0.0162179	0.396042
Alzheimer's disease	SomaScan	19262_219	P49748	ACADVL	rs507506	17:7215003	A	G	0.44193	0.73029	0.304979	0.0166404	0.401073
Alzheimer's disease	SomaScan	4564_2	O60486	PLXNC1	rs115651556	12:94220122	G	A	0.98517	0.101096	0.0422294	0.0166669	0.401073
Alzheimer's disease	Olink	OID20347	Q96KN2	CNDP1	rs17817077	18:74542308	A	G	0.393086	-0.120305	0.0502969	0.0167618	0.401073
Alzheimer's disease	SomaScan	5456_59	Q96KN2	CNDP1	rs17817077	18:74542308	A	G	0.38947	-0.124036	0.051857	0.0167618	0.401073
Alzheimer's disease	SomaScan	5275_28	P15498	VAV1	rs36097961	19:6850756	C	T	0.90127	-0.745325	0.311665	0.0167829	0.401073
Alzheimer's disease	SomaScan	12643_4	P49407	ARRB1	rs504683	11:75340189	G	A	0.30388	-0.474534	0.198758	0.0169634	0.403935
Alzheimer's disease	SomaScan	16057_6	P11717	IGF2R	rs3777399	6:160092761	A	G	0.10781	0.084399	0.0354646	0.0173217	0.410265
Alzheimer's disease	Olink	OID30267	Q9H3K6;Q9H3K6	BOLA2B;BOLA2	rs111894927	16:30349780	A	C	0.990273	0.520236	0.218854	0.0174499	0.412256
Alzheimer's disease	Olink	OID30181	Q5VVQ6	YOD1	rs1044145	1:207044014	C	T	0.537205	0.327847	0.137941	0.0174677	0.412256
Alzheimer's disease	Olink	OID21505	Q14508	WFDC2	20:45469240:AG:A	20:45469240	AG	A	0.933323	0.44407	0.186941	0.0175275	0.412936
Alzheimer's disease	Olink	OID30790	P08603	CFH	rs731557	1:196735885	A	C	0.193965	-0.101855	0.0429739	0.0177801	0.416363
Alzheimer's disease	Olink	OID21346	P07949	RET	rs2744077	10:42869058	T	C	0.174675	0.0965749	0.0407525	0.0177981	0.416363
Alzheimer's disease	Olink	OID21157	O76061	STC2	rs12515303	5:173335648	G	A	0.347137	0.549723	0.232463	0.0180408	0.419827
Alzheimer's disease	Olink	OID30240	Q5SW79	CEP170	rs12072595	1:243211513	G	T	0.360129	0.516068	0.218721	0.0183007	0.422185
Alzheimer's disease	SomaScan	17755_5	O60701	UGDH	rs10008031	4:39535532	G	A	0.5726	-0.119906	0.0508589	0.0183927	0.422842
Alzheimer's disease	Olink	OID20119	P34913	EPHX2	rs71553864	8:27536817	AGTC	A	0.0575614	-0.39119	0.166227	0.0186052	0.422908
Alzheimer's disease	Olink	OID30209	P13929	ENO3	rs2243090	17:4931922	T	C	0.329825	0.398312	0.169283	0.0186256	0.422908
Alzheimer's disease	Olink	OID20692	P09326	CD48	rs55857101	1:160682190	G	T	0.817281	0.0688125	0.0292489	0.0186398	0.422908
Alzheimer's disease	Olink	OID30197	P46926	GNPDA1	rs11949303	5:142028140	C	T	0.148605	0.404234	0.17213	0.0188534	0.424612
Alzheimer's disease	Olink	OID20395	P55774	CCL18	rs2015086	17:36064257	G	A	0.132815	0.0694457	0.0296207	0.0190527	0.424612
Alzheimer's disease	SomaScan	3044_3	P55774	CCL18	rs2015086	17:36064257	G	A	0.11347	0.0552985	0.0235865	0.0190527	0.424612
Alzheimer's disease	Olink	OID21193	Q6BAA4	FCRLB	rs12045955	1:161718949	C	T	0.0615067	0.0544807	0.0232755	0.0192479	0.424612
Alzheimer's disease	SomaScan	15583_18	Q6BAA4	FCRLB	rs12045955	1:161718949	C	T	0.10332	0.128174	0.054759	0.0192479	0.424612
Alzheimer's disease	SomaScan	5703_26	Q99784	OLFM1	rs72778145	9:135081556	A	G	0.12555	0.346072	0.147912	0.0192986	0.424612
Alzheimer's disease	Olink	OID21291	Q9UKR3	KLK13	rs3760739	19:51035305	G	T	0.649805	-0.0781217	0.0334493	0.0195159	0.424612
Alzheimer's disease	SomaScan	11152_46	Q9UKR3	KLK13	rs3760739	19:51035305	G	T	0.64985	-0.079901	0.0342111	0.0195159	0.424612
Alzheimer's disease	SomaScan	7935_26	O95461	LARGE	rs3210587	22:33920089	A	G	0.34409	0.309735	0.132743	0.0196307	0.424612
Alzheimer's disease	Olink	OID31371	Q96IQ7	VSIG2	rs11219769	11:124750251	T	G	0.255934	0.1783	0.0769505	0.0204997	0.434116
Alzheimer's disease	Olink	OID20270	Q96AP7	ESAM	rs11219769	11:124750251	G	T	0.743958	-0.239482	0.103355	0.0204997	0.434116
Alzheimer's disease	SomaScan	7841_84	Q96AP7	ESAM	rs11219769	11:124750251	G	T	0.75715	-0.18591	0.0802348	0.0204997	0.434116
Alzheimer's disease	Olink	OID21146	P11717	IGF2R	rs2282140	6:160073489	T	C	0.13124	0.0861402	0.0372255	0.0206672	0.434116
Alzheimer's disease	SomaScan	11681_8	P52594	AGFG1	rs11679534	2:227575661	C	T	0.35267	0.368912	0.159585	0.0207949	0.434116
Alzheimer's disease	SomaScan	3054_3	P00738	HP	rs217184	16:72072066	C	T	0.18348	0.0576871	0.0249932	0.0209931	0.434116
Alzheimer's disease	Olink	OID21255	P42331	ARHGAP25	rs13413887	2:68769536	G	A	0.758171	-0.368801	0.159814	0.0210163	0.434116
Alzheimer's disease	SomaScan	11333_82	P42331	ARHGAP25	rs13413887	2:68769536	G	A	0.76808	-0.224654	0.0973502	0.0210163	0.434116
Alzheimer's disease	SomaScan	8766_29	A6NI73	LILRA5	rs651279	19:54302487	T	C	0.70872	-0.0789981	0.0342539	0.0210967	0.434116
Alzheimer's disease	SomaScan	15468_14	Q03591	CFHR1	rs60642321	1:196853238	A	G	0.83242	0.0502381	0.0217857	0.02111	0.434116
Alzheimer's disease	SomaScan	8323_163	Q07654	TFF3	rs2839493	21:42375588	G	A	0.90494	0.500418	0.21721	0.0212313	0.434116
Alzheimer's disease	Olink	OID31141	O75146	HIP1R	rs10847864	12:122842051	T	G	0.359094	0.417656	0.181406	0.0213168	0.43453
Alzheimer's disease	Olink	OID21375	Q8IXJ6	SIRT2	rs1304995	19:38857538	T	C	0.436726	-0.453634	0.197403	0.021561	0.434847
Alzheimer's disease	Olink	OID21447	P09758	TACSTD2	rs7333	1:58575548	C	T	0.835737	0.0483068	0.0210653	0.0218369	0.436505
Alzheimer's disease	Olink	OID20389	Q16853	AOC3	rs33986943	17:42852620	G	A	0.888979	0.0671163	0.0292913	0.0219438	0.437169
Alzheimer's disease	Olink	OID20509	O60575	SPINK4	rs4879679	9:33234021	C	T	0.157166	-0.0403135	0.0175979	0.021974	0.437169
Alzheimer's disease	SomaScan	3171_57	P05067	APP	rs439826	21:26156328	T	G	0.31709	-0.446727	0.195122	0.0220518	0.437169
Alzheimer's disease	Olink	OID21201	Q9UKR0	KLK12	rs3745540	19:51031874	A	G	0.417829	-0.0292302	0.0127722	0.0221032	0.437169
Alzheimer's disease	SomaScan	3199_54	Q9UKR0	KLK12	rs3745540	19:51031874	A	G	0.41851	-0.246387	0.107659	0.0221032	0.437169
Alzheimer's disease	Olink	OID31277	P11310	ACADM	rs61797339	1:75724261	T	G	0.308149	-0.252815	0.111267	0.0230773	0.448442
Alzheimer's disease	Olink	OID20302	P15907	ST6GAL1	rs4686837	3:187021889	G	A	0.68724	0.198066	0.0873494	0.0233587	0.451274
Alzheimer's disease	SomaScan	17333_20	P11310	ACADM	rs11161468	1:75726897	T	C	0.30144	-0.159645	0.07051	0.0235648	0.452026
Alzheimer's disease	Olink	OID20209	A6NI73	LILRA5	rs34464703	19:54302450	T	TG	0.670091	-0.10049	0.0444153	0.0236665	0.452026
Alzheimer's disease	Olink	OID20367	Q9BXJ1	C1QTNF1	rs116539064	17:79022318	T	C	0.0972553	-0.143174	0.0632978	0.0237033	0.452026
Alzheimer's disease	SomaScan	19213_1	O60575	SPINK4	rs1630171	9:33234041	G	A	0.15268	-0.158895	0.0703013	0.0238086	0.452091
Alzheimer's disease	Olink	OID21120	Q5T2D2	TREML2	rs11759347	6:41199359	A	C	0.238371	0.129396	0.0573643	0.0240906	0.453564
Alzheimer's disease	Olink	OID21278	Q15427	SF3B4	rs12078573	1:149931717	G	A	0.921284	-0.623485	0.277565	0.0246868	0.459589
Alzheimer's disease	Olink	OID20875	Q9Y2W6	TDRKH	rs4845556	1:151772382	A	G	0.481154	-0.102019	0.0459084	0.0262683	0.476339
Alzheimer's disease	Olink	OID21356	O60825	PFKFB2	rs1560	1:207077286	A	G	0.517939	0.169896	0.076453	0.0262683	0.476339
Alzheimer's disease	Olink	OID20519	Q6UB28	METAP1D	rs750107233	2:172016328	T	TATAA	0.313149	0.641058	0.28987	0.0269986	0.481933
Alzheimer's disease	SomaScan	14153_8	P52797	EFNA3	rs67333363	1:155085570	A	G	0.91315	0.684902	0.310722	0.0275085	0.484084
Alzheimer's disease	Olink	OID31391	O75460	ERN1	rs1971298	17:64082248	T	C	0.245934	0.266082	0.121149	0.0280691	0.489021
Alzheimer's disease	SomaScan	8005_1	P84157	MXRA7	rs7219390	17:76688776	T	C	0.59086	0.11115	0.0506507	0.0282035	0.4901
Alzheimer's disease	SomaScan	13944_3	P0DMM9	SULT1A3	rs4433823	16:30422409	A	G	0.14503	0.266737	0.121771	0.0284897	0.491772
Alzheimer's disease	Olink	OID20946	O43155	FLRT2	rs17646457	14:85622971	G	A	0.849399	-0.0642432	0.0293315	0.0285066	0.491772
Alzheimer's disease	SomaScan	3079_62	Q99969	RARRES2	rs883138	7:150345704	C	A	0.26058	-0.144119	0.065837	0.0285951	0.491772
Alzheimer's disease	Olink	OID20682	P30613	PKLR	rs77350683	1:155514639	T	C	0.932207	0.185342	0.0846961	0.0286469	0.491772
Alzheimer's disease	SomaScan	15607_56	P30613	PKLR	rs77350683	1:155514639	T	C	0.92001	0.285714	0.130564	0.0286469	0.491772
Alzheimer's disease	Olink	OID20982	O15197	EPHB6	rs7789303	7:142854785	A	G	0.73406	0.114068	0.0521635	0.028761	0.491772
Alzheimer's disease	Olink	OID21070	P05067	APP	rs8131895	21:26131210	C	A	0.345883	-0.453637	0.207573	0.0288573	0.492461
Alzheimer's disease	Olink	OID20281	Q86U17	SERPINA11	rs12888805	14:94446462	G	A	0.588824	-0.0510593	0.0235163	0.0299136	0.502118
Alzheimer's disease	Olink	OID21134	Q08431	MFGE8	rs12911703	15:88913717	A	G	0.282224	-0.0973244	0.0448983	0.0301842	0.502856
Alzheimer's disease	SomaScan	4455_89	Q08431	MFGE8	rs12911703	15:88913717	A	G	0.2842	-0.14185	0.0654389	0.0301842	0.502856
Alzheimer's disease	SomaScan	17398_55	P09601	HMOX1	rs180685119	22:34839149	A	G	0.99284	0.982718	0.45443	0.0305773	0.504996
Alzheimer's disease	SomaScan	13580_2	Q16222	UAP1	rs28384482	1:162561114	C	T	0.88223	-0.738606	0.341823	0.030712	0.504996
Alzheimer's disease	Olink	OID31440	A6NM11	LRRC37A2	rs62057151	17:45826476	T	C	0.232554	-0.0340752	0.0157822	0.0308431	0.505607
Alzheimer's disease	Olink	OID31458	Q05193	DNM1	rs3003599	9:128216902	G	A	0.802861	0.119492	0.0553894	0.030982	0.506636
Alzheimer's disease	SomaScan	6990_44	Q9HCN8	SDF2L1	rs8137888	22:21644760	T	C	0.00692	0.781556	0.362745	0.0311962	0.507024
Alzheimer's disease	Olink	OID21182	Q8N5S9	CAMKK1	rs753513	17:3890178	C	T	0.713328	-0.137056	0.0636451	0.0312842	0.507834
Alzheimer's disease	SomaScan	14123_34	Q9H7M9	C10orf54	rs10762477	10:71771312	G	A	0.15481	-0.0978504	0.0454545	0.0313415	0.508034
Alzheimer's disease	Olink	OID31410	Q16549	PCSK7	rs236910	11:117211258	A	G	0.7736	-0.094802	0.0441001	0.0315789	0.508034
Alzheimer's disease	SomaScan	4459_68	Q16549	PCSK7	rs236910	11:117211258	A	G	0.72317	-0.0440383	0.0204858	0.0315789	0.508034
Alzheimer's disease	Olink	OID21222	Q9UQQ2	SH2B3	rs7296313	12:111440722	T	C	0.791514	-0.469451	0.218665	0.0318018	0.510015
Alzheimer's disease	Olink	OID21080	Q04900	CD164	rs6929023	6:109399147	G	A	0.6699	-0.213501	0.0997229	0.0322789	0.512417
Alzheimer's disease	SomaScan	15453_3	P02760	AMBP	rs28616789	9:114070709	G	A	0.7228	0.324007	0.151625	0.0326057	0.514236
Alzheimer's disease	Olink	OID30202	Q8WXC3	PYDC1	rs4561481	16:31248232	A	G	0.67413	0.108243	0.0506879	0.0327215	0.514744
Alzheimer's disease	Olink	OID31291	Q68DV7	RNF43	rs34523089	17:58358748	T	C	0.157432	0.354279	0.166382	0.0332286	0.517855
Alzheimer's disease	Olink	OID20653	P43489	TNFRSF4	1:1216707:CCT:C	1:1216707	CCT	C	0.955194	0.338618	0.159028	0.03323	0.517855
Alzheimer's disease	SomaScan	13119_26	Q9UK55	SERPINA10	rs3790037	14:94284671	A	C	0.19973	-0.050203	0.023625	0.0335866	0.517855
Alzheimer's disease	SomaScan	11431_235	P46063	RECQL	rs76728072	12:21924253	G	A	0.02121	0.202495	0.0953003	0.0336025	0.517855
Alzheimer's disease	Olink	OID30250	P58107	EPPK1	rs73375129	8:143876108	A	G	0.863385	0.107375	0.0505617	0.0337006	0.517855
Alzheimer's disease	SomaScan	2737_22	P48745	NOV	rs11779998	8:119391387	T	C	0.24093	0.46242	0.217834	0.03377	0.517855
Alzheimer's disease	SomaScan	15343_337	P01042	KNG1	rs5030062	3:186736391	C	A	0.35548	-0.0862355	0.0406302	0.0338001	0.517855
Alzheimer's disease	Olink	OID30965	Q7L0J3	SV2A	rs68144650	1:149922553	A	C	0.919785	-0.191154	0.0901732	0.0340187	0.517855
Alzheimer's disease	Olink	OID30618	Q9BXJ0	C1QTNF5	rs2509656	11:119337866	A	G	0.143369	-0.281352	0.132725	0.0340216	0.517855
Alzheimer's disease	SomaScan	7810_20	Q9BXJ0	C1QTNF5	rs2509656	11:119337866	A	G	0.13409	-0.16458	0.0776386	0.0340216	0.517855
Alzheimer's disease	SomaScan	7019_13	O75326	SEMA7A	rs78994380	15:74400071	C	A	0.88748	0.423622	0.2	0.0341657	0.517855
Alzheimer's disease	Olink	OID20283	O75326	SEMA7A	rs78994380	15:74400071	C	A	0.888173	0.232423	0.109731	0.0341657	0.517855
Alzheimer's disease	SomaScan	4548_4	P21217	FUT3	rs708686	19:5840608	C	T	0.76919	0.0517033	0.0244197	0.0342358	0.517855
Alzheimer's disease	SomaScan	3004_67	Q9BQ51	PDCD1LG2	rs16923189	9:5510644	G	A	0.2871	-0.101153	0.0478386	0.0344762	0.51972
Alzheimer's disease	SomaScan	4546_27	Q9UHX3	ADGRE2	rs67023356	19:14396821	G	A	0.26435	0.107418	0.0508242	0.0345568	0.520346
Alzheimer's disease	Olink	OID20816	P13385	TDGF1	rs6769392	3:46576229	A	G	0.23999	0.026559	0.0125966	0.0349935	0.521524
Alzheimer's disease	SomaScan	3280_49	P16112	ACAN	rs34949187	15:88843421	G	A	0.83622	0.317314	0.15053	0.0350326	0.521524
Alzheimer's disease	Olink	OID20334	O15467	CCL16	rs112689088	17:35980421	T	C	0.903965	-0.0427212	0.0202719	0.0350823	0.521524
Alzheimer's disease	Olink	OID20899	Q9Y4K4	MAP4K5	rs17780143	14:50435050	G	A	0.942532	0.178956	0.0849235	0.0350954	0.521524
Alzheimer's disease	Olink	OID21445	P05089	ARG1	rs2781668	6:131576138	C	T	0.833169	-0.180019	0.0855829	0.0354266	0.523378
Alzheimer's disease	SomaScan	5867_60	P05089	ARG1	rs2781668	6:131576138	C	T	0.8068	-0.38296	0.182063	0.0354266	0.523378
Alzheimer's disease	SomaScan	17697_2	Q8WZ82	OVCA2	rs145234879	17:2042060	A	C	0.00891	-0.376291	0.179046	0.0355841	0.52454
Alzheimer's disease	Olink	OID21304	O00233	PSMD9	rs80090724	12:121927934	T	C	0.707625	0.168852	0.0805531	0.0360685	0.528754
Alzheimer's disease	SomaScan	17738_7	Q9UBG3	CRNN	rs10494275	1:152419091	G	A	0.91871	0.235294	0.11234	0.0362165	0.529521
Alzheimer's disease	Olink	OID21427	Q9UBG3	CRNN	rs10494275	1:152419091	G	A	0.928769	0.0448042	0.0213915	0.0362165	0.529521
Alzheimer's disease	SomaScan	17343_6	O15079	SNPH	rs17779421	20:1242590	G	A	0.08163	0.518727	0.249064	0.037278	0.53644
Alzheimer's disease	Olink	OID21052	O75509	TNFRSF21	rs6458555	6:47309833	A	G	0.307883	0.27787	0.133511	0.037411	0.537193
Alzheimer's disease	SomaScan	5404_53	O75509	TNFRSF21	rs6458555	6:47309833	A	G	0.35173	0.291849	0.140228	0.037411	0.537193
Alzheimer's disease	SomaScan	5810_25	P13385	TDGF1	rs3806701	3:46575847	A	G	0.27089	0.0259671	0.0124886	0.0375927	0.537616
Alzheimer's disease	Olink	OID30569	Q8N556	AFAP1	rs41264705	4:7778855	T	C	0.297632	-0.0299285	0.01441	0.0378087	0.538258
Alzheimer's disease	Olink	OID30340	O60234	GMFG	rs194016	19:39326460	A	G	0.890197	0.470421	0.22657	0.0378689	0.538539
Alzheimer's disease	Olink	OID30265	P21754	ZP3	rs10281089	7:76388680	T	C	0.430546	0.0271456	0.0131204	0.0385493	0.53935
Alzheimer's disease	Olink	OID30690	O00602	FCN1	rs11103604	9:134965600	T	G	0.266096	0.0761935	0.0368532	0.0386885	0.53935
Alzheimer's disease	SomaScan	15582_25	O00602	FCN1	rs11103604	9:134965600	T	G	0.26107	0.09941	0.0480826	0.0386885	0.53935
Alzheimer's disease	SomaScan	4913_78	O15467	CCL16	rs10445391	17:35979070	A	G	0.92176	-0.0396025	0.0191579	0.0387187	0.53935
Alzheimer's disease	SomaScan	5108_72	Q9UM47	NOTCH3	rs10417239	19:15183913	A	G	0.12757	0.376106	0.182301	0.0391025	0.53935
Alzheimer's disease	SomaScan	3617_80	Q04756	HGFAC	rs2498323	4:3449382	G	A	0.90604	0.0325069	0.0157589	0.0391353	0.53935
Alzheimer's disease	Olink	OID21456	P16562	CRISP2	rs555247	6:49742392	A	G	0.455645	-0.0607971	0.0294774	0.0391602	0.53935
Alzheimer's disease	SomaScan	9282_12	P16562	CRISP2	rs555247	6:49742392	A	G	0.49407	-0.0525943	0.0255003	0.0391602	0.53935
Alzheimer's disease	Olink	OID31470	P19075	TSPAN8	rs11178654	12:71143549	C	T	0.408689	-0.0628223	0.0304656	0.0392012	0.53935
Alzheimer's disease	SomaScan	6408_2	P55103	INHBC	rs2943691	12:57436134	T	C	0.2196	-0.323529	0.157169	0.0395441	0.53935
Alzheimer's disease	SomaScan	16616_137	P13929	ENO3	rs238238	17:4953081	A	G	0.33071	0.0990494	0.0481447	0.039655	0.53935
Alzheimer's disease	Olink	OID30757	P36955	SERPINF1	rs62088172	17:1762959	C	T	0.646695	0.11489	0.0558543	0.0396899	0.53935
Alzheimer's disease	SomaScan	9211_19	P36955	SERPINF1	rs62088172	17:1762959	C	T	0.66159	0.113995	0.0554192	0.0396899	0.53935
Alzheimer's disease	Olink	OID21435	Q9H3G5	CPVL	rs34219043	7:29120988	C	T	0.800401	0.043255	0.0210333	0.0397346	0.53935
Alzheimer's disease	Olink	OID21288	P34949	MPI	rs4886632	15:74881584	T	G	0.576289	0.147244	0.0716185	0.0397879	0.53935
Alzheimer's disease	Olink	OID20739	O00241	SIRPB1	rs79462675	20:1616529	C	A	0.868292	-0.0465109	0.0226241	0.0398005	0.53935
Alzheimer's disease	SomaScan	3376_49	Q8NFM7	IL17RD	rs76645245	3:57106766	G	A	0.14574	-0.0729359	0.0355424	0.0401616	0.541162
Alzheimer's disease	Olink	OID21162	Q6NXT1	ANKRD54	rs35496925	22:38028600	G	A	0.0593553	-0.545757	0.26624	0.0403772	0.542648
Alzheimer's disease	Olink	OID31504	O75830	SERPINI2	rs6444344	3:167460546	A	G	0.12382	0.088955	0.0435939	0.0412965	0.544916
Alzheimer's disease	SomaScan	16809_1	O00746	NME4	rs6600214	16:394814	T	C	0.3997	-0.222154	0.108923	0.0413954	0.544916
Alzheimer's disease	SomaScan	19590_46	P35247	SFTPD	rs12357764	10:79995964	A	C	0.35184	-0.0583694	0.0286198	0.0414028	0.544916
Alzheimer's disease	Olink	OID20212	Q9BQR3	PRSS27	rs71386687	16:2717893	T	G	0.0823749	-0.189125	0.092881	0.0417291	0.546475
Alzheimer's disease	SomaScan	15535_3	Q9BQR3	PRSS27	rs71386687	16:2717893	T	G	0.09392	-0.237801	0.116786	0.0417291	0.546475
Alzheimer's disease	Olink	OID20253	Q9UM47	NOTCH3	rs4808238	19:15192918	A	G	0.152553	0.377358	0.185434	0.0418509	0.547227
Alzheimer's disease	Olink	OID20772	O00175	CCL24	rs2024050	7:75831075	A	G	0.104769	0.0369511	0.0181846	0.0421537	0.548492
Alzheimer's disease	Olink	OID21308	P50583	NUDT2	rs7848667	9:34340951	G	A	0.156939	-0.120983	0.0595885	0.0423257	0.548586
Alzheimer's disease	SomaScan	16620_26	O60449	LY75	rs17231342	2:159870033	G	T	0.46859	-0.0343683	0.0169471	0.0425631	0.55059
Alzheimer's disease	Olink	OID21371	Q86SR1	GALNT10	rs890793	5:154194378	T	C	0.382002	-0.0762035	0.0377116	0.0433119	0.553404
Alzheimer's disease	SomaScan	14204_55	Q9P0K8	FOXJ2	rs12818933	12:8009504	C	T	0.3959	-0.428363	0.211988	0.0433119	0.553404
Alzheimer's disease	Olink	OID30347	P08582	MELTF	rs3773862	3:197012667	C	T	0.54716	0.0732292	0.0362472	0.0433554	0.553404
Alzheimer's disease	SomaScan	15644_1	P43251	BTD	rs35617908	3:15675266	G	A	0.96845	0.0628733	0.0311542	0.0435772	0.553404
Alzheimer's disease	Olink	OID20451	Q13459	MYO9B	rs10421794	19:17200982	T	C	0.602082	-0.573464	0.284781	0.0440412	0.554393
Alzheimer's disease	SomaScan	13943_38	Q9C005	DPY30	rs221205	2:31861868	T	C	0.11518	0.462144	0.230088	0.0445852	0.557562
Alzheimer's disease	SomaScan	7849_3	Q16769	QPCT	rs4384764	2:37363141	A	G	0.28728	-0.149139	0.0743427	0.0448458	0.55767
Alzheimer's disease	Olink	OID30779	P08697	SERPINF2	rs11078597	17:1715069	T	C	0.811929	-0.20057	0.100043	0.0449811	0.558388
Alzheimer's disease	SomaScan	17786_5	O95749	GGPS1	rs7534175	1:235346698	G	A	0.13429	-0.342391	0.170807	0.0450117	0.558388
Alzheimer's disease	Olink	OID20099	Q8NC01	CLEC1A	rs7961483	12:10077861	C	T	0.380035	-0.0953722	0.0476861	0.0455003	0.560791
Alzheimer's disease	SomaScan	6391_52	Q8N6C8	LILRA3	rs1645788	19:54297564	A	G	0.78352	-0.0335064	0.0167938	0.0460244	0.564107
Alzheimer's disease	SomaScan	3415_61	P21815	IBSP	rs2616262	4:87802058	G	T	0.51243	0.301907	0.151483	0.0462607	0.564414
Alzheimer's disease	Olink	OID30416	P11279	LAMP1	rs9549739	13:113320975	A	G	0.292233	-0.593834	0.298417	0.0465965	0.566341
Alzheimer's disease	SomaScan	3181_50	P25774	CTSS	rs41271951	1:150764744	A	G	0.91091	0.0787122	0.0395689	0.0466739	0.566341
Alzheimer's disease	Olink	OID30115	Q8N8E3	CEP112	rs4471716	17:66038394	G	A	0.562288	0.125274	0.0630752	0.047021	0.569193
Alzheimer's disease	Olink	OID31359	P01266	TG	rs78775620	8:132869226	T	C	0.0282511	-0.423499	0.213598	0.0474018	0.570811
Alzheimer's disease	SomaScan	14047_78	P23560	BDNF	rs10501089	11:27767312	T	C	0.07064	0.459077	0.232	0.0478408	0.574219
Alzheimer's disease	SomaScan	14088_38	P24592	IGFBP6	rs10876406	12:53107653	T	C	0.89249	-0.418738	0.212237	0.0484986	0.57537
Alzheimer's disease	Olink	OID20602	Q9NQ25	SLAMF7	rs11581248	1:160750284	C	T	0.863901	-0.0482607	0.0245016	0.0488731	0.57693
Alzheimer's disease	SomaScan	5487_7	Q9NQ25	SLAMF7	rs11581248	1:160750284	C	T	0.87293	-0.0356807	0.0181148	0.0488731	0.57693
Alzheimer's disease	Olink	OID20373	Q99969	RARRES2	rs3735167	7:150342466	T	C	0.256452	-0.149547	0.0759312	0.0488943	0.57693
Alzheimer's disease	SomaScan	4930_21	P52823	STC1	rs13262489	8:23835137	T	C	0.10108	-0.354582	0.18008	0.04895	0.57693
Alzheimer's disease	SomaScan	13621_31	O94973	AP2A2	rs7482118	11:972603	A	G	0.34237	-0.495961	0.252019	0.0490739	0.57693
Alzheimer's disease	Olink	OID20579	Q16698	DECR1	rs145323335	8:90017131	G	A	0.995335	-0.349804	0.177826	0.0491702	0.57693
Alzheimer's disease	SomaScan	15480_2	O95498	VNN2	rs9493425	6:132753506	A	G	0.69608	-0.041905	0.0213101	0.0492475	0.57693
Alzheimer's disease	Olink	OID21310	O95498	VNN2	rs9493425	6:132753506	A	G	0.676882	-0.0420581	0.0213879	0.0492475	0.57693
Alzheimer's disease	Olink	OID20363	P30530	AXL	rs2304234	19:41242848	T	C	0.575386	0.172927	0.0879806	0.0493544	0.57693
Alzheimer's disease	Olink	OID21039	P78325	ADAM8	rs2995310	10:133269306	C	T	0.105931	-0.0639969	0.0325623	0.0493717	0.57693
Alzheimer's disease	SomaScan	9018_38	Q9P2E7	PCDH10	rs72715776	4:133144847	G	T	0.55896	0.211538	0.107988	0.050124	0.579244
Alzheimer's disease	SomaScan	13720_95	P24158	PRTN3	rs2074638	19:840839	C	T	0.77013	-0.0990841	0.0505828	0.0501306	0.579244
Alzheimer's disease	SomaScan	19581_15	P24593	IGFBP5	rs7598172	2:216813276	G	T	0.49896	0.555556	0.28373	0.0502251	0.579832
Alzheimer's disease	SomaScan	12437_18	Q6PHR2	ULK3	rs936228	15:74839823	T	C	0.25656	-0.357883	0.182969	0.0504681	0.57987
Alzheimer's disease	Olink	OID31116	Q8WYQ3	CHCHD10	rs34284791	22:23824602	G	A	0.893444	0.405899	0.208023	0.0510309	0.582043
Alzheimer's disease	SomaScan	3339_33	P35442	THBS2	rs71668022	6:169217681	C	CAGGAGGTG	0.13845	0.0677091	0.0347152	0.0511269	0.582043
Alzheimer's disease	SomaScan	15483_377	O00468	AGRN	rs4970394	1:1027511	T	C	0.54118	0.148954	0.076569	0.0517322	0.585257
Alzheimer's disease	Olink	OID20632	Q13241	KLRD1	rs12829155	12:10315655	A	G	0.401399	-0.0680758	0.0349967	0.0517503	0.585257
Alzheimer's disease	Olink	OID31355	O43768	ENSA	rs190018150	1:150635311	A	G	0.0409685	0.560502	0.288651	0.0521614	0.586915
Alzheimer's disease	SomaScan	3640_14	P30533	LRPAP1	rs1800493	4:3514832	C	T	0.9899	-0.178532	0.0922169	0.0528677	0.588954
Alzheimer's disease	Olink	OID30750	P01009	SERPINA1	rs145730801	14:94301859	T	C	0.954303	-0.188625	0.0976215	0.0533344	0.588954
Alzheimer's disease	SomaScan	9545_156	P49863	GZMK	rs10471928	5:55002903	C	T	0.56333	-0.197909	0.102439	0.0533629	0.588954
Alzheimer's disease	SomaScan	6478_2	A6NGN9	IGLON5	rs148108087	19:51278201	A	G	0.05342	-0.337402	0.174805	0.0535861	0.588954
Alzheimer's disease	SomaScan	15614_168	Q8N149	LILRA2	rs28384500	19:54573515	A	G	0.87735	-0.0740326	0.0385353	0.0547113	0.593127
Alzheimer's disease	SomaScan	17765_3	O95149	SNUPN	rs8028182	15:75426328	T	G	0.16573	-0.221198	0.115207	0.0548579	0.593127
Alzheimer's disease	Olink	OID20975	P50135	HNMT	rs11558538	2:138002079	C	T	0.891816	-0.0437057	0.022838	0.0556552	0.593127
Alzheimer's disease	Olink	OID30402	Q8TDY8	IGDCC4	rs56362513	15:65509382	C	T	0.0203114	-0.1408	0.0736139	0.0557895	0.593127
Alzheimer's disease	SomaScan	15316_262	Q9NX01	TXNL4B	rs116891509	16:72071661	T	C	0.07588	-0.204718	0.107157	0.0560756	0.593127
Alzheimer's disease	SomaScan	8890_9	Q14DG7	TMEM132B	rs3825381	12:125652317	C	T	0.74163	-0.187277	0.0980975	0.0562504	0.593941
Alzheimer's disease	SomaScan	3024_18	P08697	SERPINF2	rs11078596	17:1714968	C	T	0.78181	-0.228853	0.11993	0.0563637	0.593941
Alzheimer's disease	Olink	OID21013	P21217;Q11128	FUT3;FUT5	rs3760775	19:5841345	G	T	0.93971	0.0517945	0.0271617	0.056534	0.593941
Alzheimer's disease	SomaScan	4549_78	Q11128	FUT5	rs3760775	19:5841345	G	T	0.93773	0.0615882	0.0322976	0.056534	0.593941
Alzheimer's disease	Olink	OID30395	Q9BYJ0	FGFBP2	rs35700679	4:15958623	G	A	0.14828	-0.0526765	0.0276586	0.0568422	0.593961
Alzheimer's disease	Olink	OID20943	Q14108	SCARB2	rs28563976	4:76176220	A	C	0.854041	0.119854	0.0629471	0.0569049	0.593961
Alzheimer's disease	Olink	OID20278	Q07507	DPT	rs1018454	1:168728523	C	A	0.579093	-0.0835508	0.0438944	0.0569821	0.593961
Alzheimer's disease	SomaScan	4979_34	Q07507	DPT	rs1018454	1:168728523	C	A	0.55146	-0.0809384	0.042522	0.0569821	0.593961
Alzheimer's disease	SomaScan	8956_96	Q96GP6	SCARF2	rs738087	22:20421260	G	A	0.78348	0.226221	0.118895	0.0570793	0.594045
Alzheimer's disease	Olink	OID20496	Q13291	SLAMF1	rs7535367	1:160668460	G	T	0.860768	0.286097	0.15065	0.0575536	0.597113
Alzheimer's disease	Olink	OID31179	Q9H867	VCPKMT	rs181475173	14:50225159	T	C	0.990819	0.54004	0.285627	0.0586617	0.600984
Alzheimer's disease	Olink	OID30378	P98095	FBLN2	rs7623097	3:13571564	A	G	0.993697	-0.100632	0.0533548	0.0592827	0.60238
Alzheimer's disease	SomaScan	3168_8	Q9UNA0	ADAMTS5	rs151058	21:26939253	C	T	0.87921	0.0649189	0.0344213	0.0592936	0.60238
Alzheimer's disease	Olink	OID20897	P16444	DPEP1	rs409170	16:89615942	G	A	0.596714	0.0413071	0.0219053	0.0593335	0.60238
Alzheimer's disease	Olink	OID31150	Q8IXM2	C17orf49	rs8065014	17:6985286	G	A	0.921176	0.455788	0.242137	0.0597881	0.604142
Alzheimer's disease	Olink	OID20131	Q9H7M9	VSIR	rs10999992	10:71769141	C	T	0.146887	-0.0863634	0.045909	0.0599463	0.604142
Alzheimer's disease	Olink	OID30772	P05156	CFI	rs10033900	4:109737911	C	T	0.516267	-0.124493	0.0661804	0.0599557	0.604142
Alzheimer's disease	Olink	OID30624	P50502	ST13	rs1005402	22:40895726	T	C	0.466613	0.499012	0.265274	0.0599557	0.604142
Alzheimer's disease	SomaScan	2567_5	P05156	CFI	rs10033900	4:109737911	C	T	0.48269	-0.140617	0.0747517	0.0599557	0.604142
Alzheimer's disease	Olink	OID20581	Q9UKX5	ITGA11	rs2306022	15:68335825	C	T	0.910034	0.135896	0.0724036	0.0605286	0.604225
Alzheimer's disease	SomaScan	8795_48	P02786	TFRC	rs3827554	3:196082245	C	A	0.69472	0.379763	0.202365	0.0605697	0.604225
Alzheimer's disease	SomaScan	19293_6	O75436	VPS26A	rs11813266	10:69142019	G	A	0.76187	-0.175286	0.0936309	0.0611937	0.604225
Alzheimer's disease	SomaScan	13982_33	Q9NS28	RGS18	rs4495675	1:192158507	T	G	0.45036	0.487226	0.260949	0.061883	0.605427
Alzheimer's disease	SomaScan	13748_4	P80075	CCL8	rs3138036	17:34320525	A	G	0.82549	-0.0324103	0.0173627	0.0619482	0.605427
Alzheimer's disease	SomaScan	4886_3	P80098	CCL7	rs3138036	17:34320525	A	G	0.82549	-0.062116	0.0332765	0.0619482	0.605427
Alzheimer's disease	Olink	OID30201	O14841	OPLAH	rs55646585	8:143925453	T	C	0.414161	0.147416	0.0790493	0.0622003	0.606834
Alzheimer's disease	Olink	OID30579	Q9ULI3	HEG1	rs4395444	3:125008903	G	A	0.61726	-0.251824	0.135103	0.0623293	0.60732
Alzheimer's disease	Olink	OID20698	P01133	EGF	rs3831508	4:109916747	GT	G	0.401842	0.203023	0.108976	0.0624603	0.607756
Alzheimer's disease	SomaScan	18213_30	Q969M7	UBE2F	rs2326005	2:238008106	A	G	0.43685	-0.403642	0.216995	0.0628657	0.609917
Alzheimer's disease	SomaScan	19617_5	Q14914	PTGR1	rs59165439	9:111595672	C	T	0.70794	-0.0666378	0.0359152	0.063536	0.613174
Alzheimer's disease	SomaScan	16825_20	P54252	ATXN3	rs2273185	14:91993754	C	A	0.6319	0.114801	0.0619106	0.0636956	0.613572
Alzheimer's disease	SomaScan	11388_75	Q14508	WFDC2	rs2272953	20:45481252	T	C	0.92217	0.435634	0.235075	0.0638573	0.613572
Alzheimer's disease	SomaScan	11351_233	Q9H9Q4	NHEJ1	rs115279228	2:218914477	C	T	0.97733	-0.447653	0.242534	0.0649303	0.61619
Alzheimer's disease	SomaScan	15370_5	Q9Y3E2	BOLA1	rs141873458,rs563869237,rs757486024	1:149901961	C	CTTGG	0.09226	0.058793	0.0318895	0.0652344	0.61619
Alzheimer's disease	Olink	OID20731	Q9NZC2	TREM2	rs113472359	6:40883392	A	G	0.991488	-0.182452	0.0990042	0.0653478	0.61619
Alzheimer's disease	Olink	OID21466	P80075	CCL8	rs1133763	17:34320812	A	C	0.845834	-0.0336161	0.0182514	0.065499	0.61619
Alzheimer's disease	SomaScan	9126_171	Q86UY8	NT5DC3	rs954921	12:103779852	C	T	0.378	-0.159498	0.0866189	0.065566	0.61619
Alzheimer's disease	Olink	OID20091	Q92558	WASF1	rs1980532	6:110399006	A	G	0.554563	0.092284	0.0501468	0.0657275	0.61619
Alzheimer's disease	SomaScan	11540_37	O43524	FOXO3	rs3813498	6:108622962	C	T	0.18042	-0.525237	0.285489	0.0658007	0.61619
Alzheimer's disease	Olink	OID30994	O15013	ARHGEF10	rs13281104	8:1863757	G	A	0.243527	-0.0975453	0.0530343	0.0658732	0.61619
Alzheimer's disease	Olink	OID21468	P35475	IDUA	rs3796622	4:989272	C	T	0.639846	0.0513472	0.0279741	0.0664277	0.617832
Alzheimer's disease	Olink	OID31074	Q9H251	CDH23	rs2166631	10:71713125	C	T	0.785943	0.183835	0.100273	0.066753	0.617873
Alzheimer's disease	Olink	OID21489	P21741	MDK	rs78158251	11:47056847	G	T	0.0160546	-0.383255	0.20907	0.0667817	0.617873
Alzheimer's disease	Olink	OID20701	Q9NZV1	CRIM1	rs201258494	2:36356199	T	TGCG	0.808102	0.228778	0.124847	0.0668828	0.617873
Alzheimer's disease	Olink	OID20295	P80370	DLK1	rs4905998	14:100715444	G	A	0.676797	0.0584717	0.0319313	0.0670753	0.617873
Alzheimer's disease	SomaScan	6373_54	P80370	DLK1	rs4905998	14:100715444	G	A	0.61747	0.0633565	0.034599	0.0670753	0.617873
Alzheimer's disease	SomaScan	5628_21	Q9NS98	SEMA3G	rs13091025	3:52433308	A	C	0.88634	0.149609	0.0817342	0.067185	0.617873
Alzheimer's disease	SomaScan	2913_1	P55773	CCL23	rs41341749	17:35983666	G	A	0.03665	0.0942867	0.0515192	0.0672308	0.617873
Alzheimer's disease	SomaScan	15615_8	O75022	LILRB3	rs3745410	19:54217027	G	A	0.06616	0.0464362	0.02539	0.0674122	0.618604
Alzheimer's disease	SomaScan	15476_6	Q6UW15	REG3G	rs368506	2:79025635	G	A	0.21909	0.0585185	0.032037	0.0677615	0.618637
Alzheimer's disease	SomaScan	19237_17	P30046	DDT	rs41277305	22:24005171	C	A	0.03485	0.264277	0.144814	0.0680086	0.619195
Alzheimer's disease	Olink	OID20096	P20718	GZMH	rs186211807	14:24671546	T	C	0.99009	0.182058	0.09983	0.0682008	0.619673
Alzheimer's disease	Olink	OID20277	P32942	ICAM3	rs28378712	19:10346796	G	T	0.312787	0.0898922	0.0493464	0.0685072	0.621185
Alzheimer's disease	Olink	OID30232	O75506	HSBP1	rs415495	16:83756400	G	T	0.65626	0.0487253	0.0267546	0.0685777	0.621401
Alzheimer's disease	SomaScan	16763_11	O14960	LECT2	rs62623707	5:135952943	A	G	0.94449	-0.057482	0.0315827	0.0687521	0.622474
Alzheimer's disease	SomaScan	10908_2	Q8IUC8	GALNT13	rs16834610	2:153873982	T	C	0.04952	-0.453333	0.249412	0.0691238	0.62291
Alzheimer's disease	Olink	OID21204	Q7Z434	MAVS	rs45437096	20:3864282	C	T	0.85458	-0.31901	0.175751	0.0695045	0.625118
Alzheimer's disease	Olink	OID30754	P43251	BTD	rs71627145	3:15614957	A	G	0.95664	0.0436159	0.0240383	0.0696111	0.625232
Alzheimer's disease	Olink	OID21191	Q9NS15	LTBP3	rs4099470	11:65552515	T	C	0.0547578	-0.064483	0.0355884	0.0699998	0.627148
Alzheimer's disease	Olink	OID21448	P80303	NUCB2	rs214068	11:17284103	T	C	0.423069	-0.0660403	0.03647	0.0701701	0.627712
Alzheimer's disease	Olink	OID31049	Q9BXI9	C1QTNF6	rs5750394	22:37193388	C	T	0.763486	0.436692	0.241664	0.0707595	0.629472
Alzheimer's disease	SomaScan	9350_3	Q6MZW2	FSTL4	rs17683306	5:133316589	C	T	0.91095	-0.45291	0.250794	0.0709328	0.629472
Alzheimer's disease	Olink	OID21018	P01732	CD8A	rs3020726	2:86789383	G	A	0.160963	-0.0972327	0.0538647	0.0710546	0.629472
Alzheimer's disease	SomaScan	15462_28	P01732	CD8A	rs3020726	2:86789383	G	A	0.19565	-0.0877587	0.0486163	0.0710546	0.629472
Alzheimer's disease	Olink	OID31153	Q8TF65	GIPC2	rs7537908	1:78053255	A	G	0.793947	0.102268	0.0567096	0.07133	0.629472
Alzheimer's disease	Olink	OID21438	P35052	GPC1	rs77078946	2:240464000	G	T	0.114114	0.0852549	0.0472759	0.0713337	0.629472
Alzheimer's disease	Olink	OID31142	P54819	AK2	rs188885955	1:32872734	G	A	0.997656	-0.372929	0.207301	0.072023	0.632982
Alzheimer's disease	Olink	OID20271	P07451	CA3	rs10504813	8:85479352	C	T	0.756545	0.173945	0.0967642	0.0722374	0.632982
Alzheimer's disease	SomaScan	3799_11	P07451	CA3	rs10504813	8:85479352	C	T	0.76076	0.15853	0.088189	0.0722374	0.632982
Alzheimer's disease	SomaScan	3292_75	P09326	CD48	rs1980606	1:160684996	G	A	0.81711	0.113288	0.0630566	0.0723975	0.632982
Alzheimer's disease	Olink	OID20391	P12318	FCGR2A	rs11810143	1:161510859	A	G	0.882575	-0.0255716	0.0142441	0.0726158	0.632982
Alzheimer's disease	SomaScan	17231_1	P13796	LCP1	rs9590942	13:46117847	A	G	0.71915	-0.251265	0.139966	0.0726249	0.632982
Alzheimer's disease	Olink	OID30156	P55010	EIF5	rs138711694	14:103346102	T	C	0.982422	-0.648766	0.361404	0.0726334	0.632982
Alzheimer's disease	Olink	OID20725	Q99983	OMD	rs10115290	9:92433576	A	G	0.310938	-0.391298	0.21803	0.0727012	0.632982
Alzheimer's disease	Olink	OID20411	P05362	ICAM1	rs5030377	19:10282558	G	A	0.377967	0.0652256	0.0363434	0.0727012	0.632982
Alzheimer's disease	Olink	OID20578	Q14773	ICAM4	rs5030377	19:10282558	A	G	0.621745	-0.236242	0.131633	0.0727012	0.632982
Alzheimer's disease	SomaScan	6550_4	Q14773	ICAM4	rs5030377	19:10282558	A	G	0.57324	-0.25446	0.141784	0.0727012	0.632982
Alzheimer's disease	Olink	OID20210	Q9UEW3	MARCO	rs35288880	2:118970896	C	T	0.836763	-0.0990151	0.0552369	0.0730444	0.633416
Alzheimer's disease	SomaScan	12573_80	O75382	TRIM3	rs35717222	11:6462533	G	A	0.81689	-0.239224	0.133621	0.0734021	0.635369
Alzheimer's disease	Olink	OID21339	Q96I82	KAZALD1	rs11190812	10:101064535	G	A	0.960203	-0.0394451	0.0220515	0.0736519	0.635369
Alzheimer's disease	SomaScan	12436_84	P78417	GSTO1	rs4925	10:104263031	C	A	0.67818	0.0328387	0.0183654	0.0737632	0.635369
Alzheimer's disease	SomaScan	3622_33	Q99538	LGMN	rs2236264	14:92732735	C	T	0.84693	-0.216981	0.121384	0.0738463	0.635369
Alzheimer's disease	Olink	OID30712	P04040	CAT	rs2284368	11:34447748	T	C	0.779392	-0.164318	0.0919528	0.0739404	0.635369
Alzheimer's disease	SomaScan	16892_23	Q13822	ENPP2	rs7829390	8:119716654	G	A	0.60554	-0.166563	0.0932256	0.0739914	0.635369
Alzheimer's disease	Olink	OID20401	Q16627	CCL14	rs9903158	17:35985301	T	C	0.947309	-0.054468	0.0304902	0.0740333	0.635369
Alzheimer's disease	Olink	OID31367	Q9GZZ8	LACRT	12:54598064:GA:G	12:54598064	GA	G	0.681083	-0.391347	0.219154	0.0741455	0.635373
Alzheimer's disease	Olink	OID31409	Q765P7	MTSS2	rs117042398	16:70714711	T	C	0.989661	-0.513063	0.287347	0.074177	0.635373
Alzheimer's disease	Olink	OID21031	P50225	SULT1A1	16:28568594:GT:G	16:28568594	GT	G	0.532795	0.289112	0.162078	0.0744588	0.636967
Alzheimer's disease	Olink	OID31285	O43903	GAS2	rs2279240	11:22675344	C	T	0.706933	-0.243049	0.136387	0.0747409	0.638491
Alzheimer's disease	SomaScan	3727_35	P10082	PYY	rs117408699	17:43984104	A	G	0.23521	-0.375	0.210648	0.07504	0.63915
Alzheimer's disease	Olink	OID30301	P15502	ELN	rs78808004	7:74077705	G	A	0.0968353	0.322154	0.181027	0.0751428	0.63915
Alzheimer's disease	Olink	OID21048	Q96GP6	SCARF2	rs5763025	22:20432201	C	A	0.802163	0.0885595	0.0497646	0.0751464	0.63915
Alzheimer's disease	SomaScan	13992_12	P46459	NSF	rs9889328	17:46534973	C	T	0.44385	-0.267442	0.150332	0.0752389	0.63915
Alzheimer's disease	Olink	OID30837	Q9Y3E2	BOLA1	rs72708157	1:149903054	G	A	0.918198	-0.255298	0.143508	0.0752421	0.63915
Alzheimer's disease	SomaScan	5682_13	Q6EMK4	VASN	rs757593	16:4391616	C	A	0.72167	-0.392132	0.220812	0.0757557	0.639787
Alzheimer's disease	SomaScan	3488_64	P04040	CAT	rs769218	11:34449132	G	A	0.78006	-0.141509	0.079717	0.0758735	0.639787
Alzheimer's disease	Olink	OID30309	Q7Z304	MAMDC2	rs62572585	9:69977388	A	C	0.258423	-0.126779	0.0714251	0.0758979	0.639787
Alzheimer's disease	SomaScan	13597_20	Q13636	RAB31	rs12607866	18:9696477	C	T	0.29846	0.240347	0.13554	0.0761863	0.639787
Alzheimer's disease	SomaScan	4801_13	P22079	LPO	rs7219860	17:58243910	G	A	0.73653	0.107549	0.0606687	0.0762739	0.639787
Alzheimer's disease	Olink	OID20963	P22079	LPO	rs7219860	17:58243910	G	A	0.781881	0.101592	0.0573083	0.0762739	0.639787
Alzheimer's disease	Olink	OID30890	Q9NZA1	CLIC5	rs2022423	6:46079122	A	G	0.641441	0.218768	0.123471	0.0764258	0.639787
Alzheimer's disease	Olink	OID30393	Q96CG8	CTHRC1	rs2575694	8:103373791	G	A	0.443806	-0.157983	0.0892138	0.0765884	0.639787
Alzheimer's disease	Olink	OID20405	P49747	COMP	rs12974746	19:18795739	A	G	0.96984	0.238182	0.134625	0.0768554	0.639787
Alzheimer's disease	SomaScan	8043_153	P49747	COMP	rs12974746	19:18795739	A	G	0.96211	0.254519	0.143858	0.0768554	0.639787
Alzheimer's disease	SomaScan	10490_3	P04843	RPN1	rs4481172	3:128653814	C	A	0.41967	0.172872	0.0977394	0.0769427	0.639787
Alzheimer's disease	Olink	OID20386	P00441	SOD1	rs7282332	21:31753926	A	G	0.103032	0.428391	0.242312	0.0770722	0.639787
Alzheimer's disease	Olink	OID20172	Q96LA6	FCRL1	rs4971154	1:157802090	C	T	0.49691	-0.0701972	0.0397132	0.0771269	0.639787
Alzheimer's disease	SomaScan	5728_60	Q96LA6	FCRL1	rs4971154	1:157802090	C	T	0.46457	-0.0662444	0.0374769	0.0771269	0.639787
Alzheimer's disease	Olink	OID31127	Q4ZHG4	FNDC1	rs73588939	6:159527088	A	G	0.733294	0.0670315	0.0380701	0.0782831	0.64187
Alzheimer's disease	Olink	OID30729	O00391	QSOX1	rs12371	1:180194255	A	G	0.912383	0.0405078	0.0230158	0.0784078	0.64187
Alzheimer's disease	Olink	OID21373	O15263;O15263	DEFB4A;DEFB4B	rs117797877	8:8307070	T	C	0.0242995	-0.467308	0.265682	0.0785946	0.64187
Alzheimer's disease	Olink	OID21151	Q9Y624	F11R	rs60315407	1:161063015	C	T	0.291191	-0.451174	0.256675	0.0787877	0.64187
Alzheimer's disease	Olink	OID20764	Q03405	PLAUR	rs2302524	19:43652320	T	C	0.833952	-0.192937	0.109765	0.0787931	0.64187
Alzheimer's disease	SomaScan	2652_15	Q03405	PLAUR	rs2302524	19:43652320	T	C	0.82463	-0.139869	0.0795734	0.0787931	0.64187
Alzheimer's disease	SomaScan	9017_58	P09848	LCT	rs4988235	2:135851076	A	G	0.8293	-0.0267009	0.0152033	0.0790457	0.642355
Alzheimer's disease	Olink	OID30195	Q5JTV8	TOR1AIP1	rs486906	1:179894102	T	G	0.61627	-0.0368064	0.0210121	0.0798292	0.643623
Alzheimer's disease	SomaScan	15427_35	P58215	LOXL3	rs80073529	2:74596937	G	A	0.9304	0.308416	0.176163	0.0799904	0.643623
Alzheimer's disease	SomaScan	8233_2	Q86UX2	ITIH5	rs7916499	10:7659376	C	T	0.65555	0.0755438	0.0432099	0.0804122	0.643623
Alzheimer's disease	Olink	OID30235	Q8NC42	RNF149	rs12621632	2:101280863	T	C	0.40646	-0.0890266	0.0509232	0.0804204	0.643623
Alzheimer's disease	Olink	OID20317	O15031	PLXNB2	rs11547731	22:50283705	T	C	0.347155	-0.0484959	0.027752	0.080555	0.643623
Alzheimer's disease	Olink	OID30643	Q9UK23	NAGPA	rs12599777	16:5029465	A	G	0.817357	0.0791793	0.0453149	0.0805833	0.643623
Alzheimer's disease	SomaScan	11208_15	Q9UK23	NAGPA	rs12599777	16:5029465	A	G	0.81779	0.0680343	0.0389366	0.0805833	0.643623
Alzheimer's disease	Olink	OID21150	P17538	CTRB1	rs8051363	16:75221319	G	A	0.714502	-0.0493341	0.0282407	0.0806523	0.643623
Alzheimer's disease	SomaScan	5671_1	P17538	CTRB1	rs8051363	16:75221319	G	A	0.73897	-0.0697216	0.0399113	0.0806523	0.643623
Alzheimer's disease	SomaScan	6461_54	P02656	APOC3	rs651821	11:116791863	C	T	0.06395	0.207292	0.118804	0.0810149	0.644402
Alzheimer's disease	Olink	OID30060	Q9NZJ5	EIF2AK3	rs6547787	2:88630218	T	G	0.659896	0.219491	0.125897	0.0812601	0.644993
Alzheimer's disease	SomaScan	15603_20	P17301	ITGA2	rs181769	5:52981625	C	A	0.31514	0.28556	0.163793	0.0812601	0.644993
Alzheimer's disease	SomaScan	7141_21	Q9UQ53	MGAT4B	rs112938505	5:179806172	G	A	0.98292	-0.0628905	0.0361113	0.0815832	0.646105
Alzheimer's disease	SomaScan	7957_2	Q8WXD2	SCG3	rs8029731	15:51696885	T	C	0.80752	-0.061164	0.0351323	0.0816899	0.646105
Alzheimer's disease	Olink	OID20190	Q9Y286	SIGLEC7	rs12983058	19:51139527	T	G	0.326804	0.120731	0.0693558	0.081729	0.646105
Alzheimer's disease	Olink	OID21313	Q9UK85	DKKL1	rs2303759	19:49365794	T	G	0.747517	0.0223746	0.0128535	0.081729	0.646105
Alzheimer's disease	Olink	OID21378	Q8WXI7	MUC16	rs10421318	19:9010243	G	A	0.649209	-0.462545	0.265894	0.0819322	0.646397
Alzheimer's disease	Olink	OID30409	Q9Y251	HPSE	rs61751211	4:83302273	T	C	0.989251	-0.177479	0.102162	0.0823472	0.647601
Alzheimer's disease	SomaScan	16872_248	O43708	GSTZ1	rs7975	14:77326864	A	G	0.31277	0.022745	0.0131088	0.0827232	0.647891
Alzheimer's disease	SomaScan	18884_22	Q9UDY4	DNAJB4	rs6699769	1:78038580	A	G	0.81517	0.160313	0.0924282	0.0828359	0.647891
Alzheimer's disease	SomaScan	5605_77	O00587	MFNG	rs8192548	22:37470025	G	A	0.98045	-0.195849	0.112996	0.0830537	0.647891
Alzheimer's disease	Olink	OID31156	Q8N4C8	MINK1	rs148418222	17:5504446	C	T	0.995701	0.47851	0.276159	0.0831432	0.647891
Alzheimer's disease	SomaScan	7211_2	P07998	RNASE1	rs12897030	14:20814883	T	C	0.70351	0.135887	0.0784314	0.0831742	0.647891
Alzheimer's disease	SomaScan	4908_6	P17813	ENG	rs117980424	9:127791943	T	C	0.00378	0.232115	0.134064	0.0833838	0.647891
Alzheimer's disease	Olink	OID20767	O00339	MATN2	rs1869609	8:97978993	G	A	0.663295	0.0646403	0.0373702	0.0836786	0.647891
Alzheimer's disease	SomaScan	3169_70	P35475	IDUA	rs34931738,rs397880261,rs398082814	4:959405	T	TC	0.55425	0.0569268	0.0329108	0.0836786	0.647891
Alzheimer's disease	SomaScan	7163_26	Q9GZZ8	LACRT	rs10735857	12:54833783	G	A	0.48853	-0.500935	0.28972	0.0838033	0.648173
Alzheimer's disease	Olink	OID21104	P35442	THBS2	rs78109196	6:169224606	A	C	0.0971502	0.0624519	0.0361404	0.0839822	0.648735
Alzheimer's disease	Olink	OID21364	P98073	TMPRSS15	rs7283118	21:18366837	C	T	0.235619	-0.296071	0.171356	0.0840222	0.648735
Alzheimer's disease	Olink	OID30348	Q96MK3	FAM20A	rs2952271	17:68533638	G	A	0.346925	0.108443	0.0628049	0.0842275	0.649567
Alzheimer's disease	SomaScan	3796_79	Q9BY76	ANGPTL4	rs116843064	19:8364439	G	A	0.97574	-0.284105	0.164581	0.084305	0.649768
Alzheimer's disease	Olink	OID21152	Q8N149	LILRA2	rs28469702	19:54594262	A	G	0.909432	-0.0468187	0.0271259	0.0843513	0.649768
Alzheimer's disease	SomaScan	9231_23	Q9NX62	IMPAD1	rs112433249	8:56964017	T	C	0.98559	0.0721426	0.0418118	0.0844536	0.649869
Alzheimer's disease	SomaScan	18381_16	P05091	ALDH2	rs10849939	12:111373800	G	A	0.72904	-0.349398	0.202629	0.0846493	0.649869
Alzheimer's disease	Olink	OID30280	P07942	LAMB1	rs403731	7:108103772	A	G	0.582883	-0.0391816	0.0227253	0.0846829	0.649869
Alzheimer's disease	Olink	OID21385	P08397	HMBS	rs72997349	11:119074792	C	T	0.0308838	0.246072	0.142906	0.0850849	0.64987
Alzheimer's disease	SomaScan	15363_32	Q6Q788	APOA5	rs35120633	11:116784884	A	G	0.0538	-0.0406755	0.0236283	0.0851644	0.64987
Alzheimer's disease	Olink	OID21394	O43699	SIGLEC6	rs62617068	19:51531295	C	A	0.987694	0.0884936	0.0514127	0.0852075	0.64987
Alzheimer's disease	SomaScan	5621_64	Q9NS62	THSD1	rs41292808	13:52397382	T	C	0.02959	-0.0502995	0.0292676	0.0856864	0.64987
Alzheimer's disease	Olink	OID20309	P20160	AZU1	rs150524437	19:826160	C	T	0.96845	0.266633	0.155201	0.0857988	0.64987
Alzheimer's disease	SomaScan	13947_371	Q9BQG2	NUDT12	rs34672333	5:103543695	A	C	0.85202	-0.0658153	0.0383104	0.085806	0.64987
Alzheimer's disease	SomaScan	19154_41	P07093	SERPINE2	rs13412535	2:224010157	G	A	0.80621	-0.0431646	0.0251275	0.0858291	0.64987
Alzheimer's disease	SomaScan	15509_2	P54802	NAGLU	rs112629880	17:42463743	T	C	0.03648	0.0526476	0.0306921	0.0862817	0.6511
Alzheimer's disease	Olink	OID20388	P10646	TFPI	rs7576066	2:187479054	A	G	0.294146	-0.0754335	0.0440508	0.0868196	0.65188
Alzheimer's disease	SomaScan	17224_12	P20774	OGN	rs2274966	9:92393281	A	C	0.41257	-0.0642508	0.0375225	0.0868361	0.65188
Alzheimer's disease	SomaScan	11390_24	P35219	CA8	rs35552143	8:60276129	A	G	0.4112	-0.0595806	0.034795	0.0868361	0.65188
Alzheimer's disease	Olink	OID30359	P07093	SERPINE2	rs68066031	2:224015781	T	C	0.770138	-0.0544583	0.0318201	0.0869994	0.65188
Alzheimer's disease	SomaScan	8697_38	P35052	GPC1	rs1126920	2:240466062	T	C	0.09829	0.0653203	0.0381824	0.0871284	0.65188
Alzheimer's disease	Olink	OID20686	O00585	CCL21	rs10814138	9:34723038	C	A	0.682878	0.261694	0.153139	0.0874767	0.652309
Alzheimer's disease	Olink	OID21463	O15123	ANGPT2	rs1968586	8:6421990	C	T	0.644561	0.164659	0.0963705	0.0875234	0.652309
Alzheimer's disease	SomaScan	2602_2	O15123	ANGPT2	rs1968586	8:6421990	C	T	0.6512	0.197248	0.115443	0.0875234	0.652309
Alzheimer's disease	Olink	OID20896	O95994	AGR2	rs7807123	7:16816925	T	C	0.566428	-0.227444	0.133297	0.0879534	0.654191
Alzheimer's disease	Olink	OID20881	P23276	KEL	rs8176058	7:142957921	A	G	0.0411427	0.139762	0.0819241	0.0880095	0.654191
Alzheimer's disease	Olink	OID30259	Q92835	INPP5D	rs776060558	2:233205886	CT	C	0.808361	0.164017	0.096148	0.08803	0.654191
Alzheimer's disease	Olink	OID21285	Q9Y6A5	TACC3	rs4865465	4:1743759	G	A	0.468591	0.12196	0.0715108	0.088105	0.654191
Alzheimer's disease	Olink	OID30248	Q8WUF8	FAM172A	rs1470150	5:93802948	C	T	0.131773	-0.187868	0.110418	0.0888638	0.656047
Alzheimer's disease	Olink	OID21101	Q02747	GUCA2A	rs12759864	1:42167593	C	A	0.318	-0.143988	0.0846382	0.0889018	0.656047
Alzheimer's disease	Olink	OID20396	P19320	VCAM1	rs139561173	1:100679634	A	C	0.78869	0.286992	0.168763	0.0890247	0.656047
Alzheimer's disease	Olink	OID30380	P08575	PTPRC	rs12124988	1:198734574	C	A	0.983212	-0.117487	0.0692488	0.0897744	0.656047
Alzheimer's disease	SomaScan	11288_26	P49902	NT5C2	rs4919682	10:102824573	T	C	0.27588	0.222776	0.131338	0.0898475	0.656047
Alzheimer's disease	Olink	OID20192	O75791	GRAP2	rs148328786	22:39946989	G	A	0.0135451	-0.375917	0.221949	0.0903211	0.656047
Alzheimer's disease	SomaScan	16074_12	O75791	GRAP2	rs148328786	22:39946989	G	A	0.04808	-0.809492	0.477941	0.0903211	0.656047
Alzheimer's disease	Olink	OID31011	Q96A00	PPP1R14A	rs71354995	19:38301201	A	G	0.743776	0.124175	0.0733559	0.090499	0.656047
Alzheimer's disease	SomaScan	2843_13	O43291	SPINT2	rs71354995	19:38301201	A	G	0.76134	0.040766	0.0240824	0.090499	0.656047
Alzheimer's disease	SomaScan	19117_3	Q96A00	PPP1R14A	rs71354995	19:38301201	A	G	0.76134	0.137543	0.0812531	0.090499	0.656047
Alzheimer's disease	Olink	OID20392	P80188	LCN2	rs61125043	9:128140905	A	C	0.95234	0.447112	0.264138	0.0905083	0.656047
Alzheimer's disease	SomaScan	11347_9	P37837	TALDO1	rs116220115	11:589639	T	C	0.01926	-0.448266	0.264844	0.0905385	0.656047
Alzheimer's disease	SomaScan	6627_25	P54315	PNLIPRP1	rs2915766	10:116593741	T	C	0.52608	0.168486	0.0995907	0.0906878	0.656187
Alzheimer's disease	Olink	OID21393	P26010	ITGB7	rs12232003	12:53199848	C	T	0.074409	0.260264	0.153843	0.0906925	0.656187
Alzheimer's disease	SomaScan	3009_3	Q03167	TGFBR3	rs59178722	1:91619702	C	T	0.24574	0.284069	0.167946	0.090755	0.656187
Alzheimer's disease	SomaScan	3059_50	Q9Y275	TNFSF13B	rs113469631	13:108261424	T	G	0.9734	-0.488818	0.289137	0.0909117	0.656559
Alzheimer's disease	SomaScan	10521_10	Q9BRK3	MXRA8	rs181929025	1:1355705	C	T	0.98481	0.302696	0.179182	0.091158	0.65696
Alzheimer's disease	SomaScan	4309_59	P60174	TPI1	rs2071065	12:6867905	T	C	0.71191	-0.492883	0.291815	0.0912148	0.65701
Alzheimer's disease	SomaScan	7875_86	P08567	PLEK	rs1867312	2:68392849	A	C	0.55068	-0.208839	0.123917	0.0919279	0.657877
Alzheimer's disease	Olink	OID20728	Q8WXD2	SCG3	rs897581	15:51681241	G	A	0.75681	-0.0392927	0.0233212	0.0920178	0.65804
Alzheimer's disease	SomaScan	13059_33	Q969G6	RFK	rs591411	9:76698613	T	C	0.76014	-0.221705	0.131783	0.0925004	0.659741
Alzheimer's disease	SomaScan	18432_32	P11234	RALB	rs4849845	2:120255593	G	A	0.29955	0.109817	0.0653078	0.0926603	0.659741
Alzheimer's disease	SomaScan	6060_2	P12273	PIP	rs73170695	7:143315213	T	C	0.08554	-0.0880995	0.0523979	0.0926938	0.659741
Alzheimer's disease	SomaScan	8866_53	Q9NXS2	QPCTL	rs62111730	19:45702840	G	A	0.6893	0.095824	0.057047	0.0930082	0.659741
Alzheimer's disease	Olink	OID20248	P13598	ICAM2	rs2331413	17:64039089	G	A	0.160386	0.416203	0.248195	0.0935575	0.66114
Alzheimer's disease	SomaScan	5632_6	Q9NQ79	CRTAC1	rs684225	10:97882605	C	A	0.51484	-0.0701501	0.0418591	0.0937652	0.661332
Alzheimer's disease	Olink	OID30630	O14745	SLC9A3R1	rs8064299	17:74766507	A	C	0.537546	-0.295654	0.176476	0.0938705	0.661338
Alzheimer's disease	Olink	OID30815	Q14894	CRYM	rs2733910	16:21273960	C	T	0.743437	0.0664657	0.0397349	0.094381	0.663308
Alzheimer's disease	Olink	OID20290	P16581	SELE	rs7515714	1:169738588	A	G	0.344471	-0.268317	0.160568	0.0947113	0.664694
Alzheimer's disease	Olink	OID21273	Q9BQ51	PDCD1LG2	rs2381282	9:5514839	C	T	0.439127	-0.0430648	0.0257724	0.094728	0.664694
Alzheimer's disease	SomaScan	13603_7	Q8TAC1	RFESD	rs78749432	5:95628870	G	A	0.96308	0.387679	0.23211	0.0948716	0.66527
Alzheimer's disease	Olink	OID20673	P49763	PGF	rs175036	14:74997592	T	C	0.477422	0.156028	0.0937477	0.0960454	0.667812
Alzheimer's disease	SomaScan	14054_17	Q13261	IL15RA	rs8177683	10:5966995	T	C	0.38612	0.064365	0.0387176	0.0964285	0.668755
Alzheimer's disease	Olink	OID30150	P10082	PYY	rs2341378	17:43963439	T	C	0.679661	-0.102634	0.061744	0.0964623	0.668755
Alzheimer's disease	Olink	OID21294	Q9Y653	ADGRG1	rs733464	16:57648363	T	C	0.406603	-0.343592	0.207	0.0969418	0.670682
Alzheimer's disease	SomaScan	5078_82	O15197	EPHB6	rs8177107	7:142856383	A	G	0.82478	0.115542	0.0696981	0.0973671	0.671596
Alzheimer's disease	Olink	OID30570	P17301	ITGA2	rs427136	5:52984841	A	G	0.318495	0.0433599	0.0261827	0.0977115	0.671596
Alzheimer's disease	SomaScan	12401_3	Q96FJ0	STAMBPL1	rs1147604	10:88860435	A	G	0.49168	-0.225406	0.136581	0.0988714	0.67524
Alzheimer's disease	Olink	OID30567	P11234	RALB	rs2289174	2:120288308	G	A	0.312325	0.222778	0.135043	0.0990081	0.67524
Alzheimer's disease	SomaScan	15653_9	Q03692	COL10A1	rs9488842	6:116123005	A	C	0.73276	-0.105494	0.0640924	0.0997714	0.676876
Alzheimer's disease	SomaScan	3470_1	P16581	SELE	rs10919230	1:169739594	A	G	0.32633	-0.216638	0.131716	0.100024	0.676876
Alzheimer's disease	Olink	OID21123	P20774	OGN	rs7026361	9:92376282	T	G	0.368931	-0.0401956	0.0244523	0.10021	0.676876
Alzheimer's disease	Olink	OID30320	O14960	LECT2	rs31517	5:135951340	T	C	0.370794	-0.0299973	0.0182483	0.10021	0.676876
Alzheimer's disease	SomaScan	16079_2	P42680	TEC	rs58762758	4:48215229	G	A	0.49264	0.215201	0.130952	0.100309	0.676876
Alzheimer's disease	Olink	OID31096	Q8IXS6	PALM2AKAP2	rs1023005	9:109728015	T	C	0.230526	0.114761	0.0699659	0.100954	0.676876
Alzheimer's disease	Olink	OID20832	Q9UM07	PADI4	rs2240336	1:17347907	C	T	0.585487	0.094956	0.0579855	0.101509	0.676876
Alzheimer's disease	Olink	OID20243	P33151	CDH5	rs16956504	16:66398478	C	T	0.1044	0.134263	0.0820494	0.101764	0.676949
Alzheimer's disease	Olink	OID20646	Q9Y6Q6	TNFRSF11A	rs113339733	18:62351096	G	A	0.807327	-0.0503413	0.0307734	0.101867	0.677006
Alzheimer's disease	Olink	OID30375	P13667	PDIA4	rs6953222	7:149030528	G	T	0.825585	-0.269784	0.165296	0.102653	0.677451
Alzheimer's disease	Olink	OID20639	Q96LA5	FCRL2	rs12568320	1:157774214	G	A	0.167657	-0.0407914	0.0250222	0.103057	0.678452
Alzheimer's disease	SomaScan	12387_7	P50479	PDLIM4	rs2292260	5:132271243	G	A	0.92633	0.152955	0.0938586	0.10318	0.67857
Alzheimer's disease	Olink	OID21490	Q96NY8	NECTIN4	rs35434391	1:161079719	G	T	0.882933	-0.0863293	0.0530053	0.103378	0.678636
Alzheimer's disease	SomaScan	19233_75	O00244	ATOX1	rs10065313	5:151833788	G	A	0.5952	0.346549	0.212922	0.103613	0.679133
Alzheimer's disease	SomaScan	4990_87	P07359	GP1BA	rs72835078	17:4923297	T	G	0.08167	-0.167981	0.103312	0.103959	0.680328
Alzheimer's disease	Olink	OID21169	Q6PGN9	PSRC1	rs34863121	1:109280836	T	C	0.0129456	-0.160599	0.0987876	0.104014	0.680328
Alzheimer's disease	SomaScan	15522_2	Q9H4G4	GLIPR2	rs3739613	9:36148725	G	A	0.70799	0.0943739	0.0580762	0.104163	0.680328
Alzheimer's disease	SomaScan	12659_13	Q9NTK5	OLA1	rs11558990	2:174082032	C	T	0.19337	0.169532	0.104327	0.104163	0.680328
Alzheimer's disease	SomaScan	4220_39	P16591	FER	rs13178668	5:108771079	G	A	0.38211	-0.311024	0.191601	0.104528	0.680357
Alzheimer's disease	Olink	OID21141	P30043	BLVRB	rs74429191	19:40376445	T	C	0.968059	-0.331284	0.204216	0.104756	0.680357
Alzheimer's disease	Olink	OID20972	O95817	BAG3	rs35434411	10:119669882	A	G	0.0311189	0.374286	0.230978	0.105138	0.680357
Alzheimer's disease	Olink	OID20607	Q9UIB8	CD84	rs11265440	1:160583854	A	G	0.082008	0.190656	0.117701	0.105268	0.680816
Alzheimer's disease	Olink	OID31511	Q6UWK7	C10orf99	rs4399275	10:84159182	G	T	0.42143	-0.119464	0.07376	0.105311	0.680816
Alzheimer's disease	SomaScan	12851_5	Q9NP87	POLM	rs150252863	7:43993753	C	T	0.01941	-0.923208	0.570392	0.105544	0.681764
Alzheimer's disease	SomaScan	6404_20	O75973	C1QL1	rs7225162	17:44958892	C	T	0.51924	0.115347	0.0712871	0.105651	0.682015
Alzheimer's disease	Olink	OID21058	Q6ZMJ2	SCARA5	rs2726951	8:27948266	C	T	0.731388	-0.0809273	0.0500978	0.106227	0.683933
Alzheimer's disease	SomaScan	3325_2	O00339	MATN2	rs78548919	8:98052647	T	C	0.19661	0.202762	0.125727	0.106806	0.683933
Alzheimer's disease	Olink	OID20675	Q07325	CXCL9	rs13118503	4:75939317	C	T	0.758952	0.177954	0.110385	0.106936	0.683933
Alzheimer's disease	Olink	OID20089	Q8TE57	ADAMTS16	rs40468	5:4982701	A	G	0.661653	-0.197873	0.122958	0.107557	0.684365
Alzheimer's disease	Olink	OID30254	Q12841	FSTL1	rs1147707	3:120450401	C	T	0.605224	0.184736	0.115126	0.108571	0.68706
Alzheimer's disease	SomaScan	13112_179	Q12841	FSTL1	rs1147707	3:120450401	C	T	0.62545	0.183145	0.114134	0.108571	0.68706
Alzheimer's disease	Olink	OID30334	Q6UXI7	VIT	rs1468810	2:36766797	C	A	0.413819	0.0548328	0.0342416	0.109299	0.687897
Alzheimer's disease	SomaScan	6234_74	Q6UXI7	VIT	rs1468810	2:36766797	C	A	0.40478	0.0659616	0.0411912	0.109299	0.687897
Alzheimer's disease	Olink	OID20733	O75888	TNFSF13	rs3803800	17:7559652	A	G	0.211342	-0.0877771	0.0548222	0.10935	0.687897
Alzheimer's disease	Olink	OID20154	P09382	LGALS1	rs4820294	22:37675036	G	A	0.666274	-0.0856001	0.0537653	0.111361	0.69405
Alzheimer's disease	SomaScan	15558_63	Q07075	ENPEP	rs7669705	4:110518330	T	G	0.28875	0.082397	0.0517535	0.111361	0.69405
Alzheimer's disease	SomaScan	13632_10	Q15942	ZYX	rs12539742	7:143490004	A	G	0.29322	0.320659	0.201521	0.111566	0.69405
Alzheimer's disease	SomaScan	3066_12	P17931	LGALS3	rs118083722	14:55129494	G	A	0.91105	-0.0722427	0.0454147	0.11167	0.69405
Alzheimer's disease	Olink	OID20628	Q9BZW8	CD244	rs11265493	1:160834012	A	G	0.384619	-0.0708888	0.0446111	0.112051	0.69405
Alzheimer's disease	Olink	OID30330	Q9P2J2	IGSF9	rs3747617	1:159943109	C	T	0.946674	-0.101554	0.0639414	0.112233	0.694169
Alzheimer's disease	Olink	OID30164	Q03013	GSTM4	rs36209093	1:109687165	C	T	0.322845	-0.0933334	0.0588054	0.112477	0.694169
Alzheimer's disease	Olink	OID30756	P05452	CLEC3B	rs35215633	3:45009509	CT	C	0.269182	0.109307	0.0689473	0.112883	0.694169
Alzheimer's disease	Olink	OID30701	Q13790	APOF	rs2020854	12:56349583	T	C	0.930337	-0.12945	0.0816531	0.112883	0.694169
Alzheimer's disease	SomaScan	12370_30	Q13790	APOF	rs2020854	12:56349583	T	C	0.90988	-0.1456	0.09184	0.112883	0.694169
Alzheimer's disease	SomaScan	12475_48	Q9NZA1	CLIC5	rs35822882	6:45949262	G	T	0.97732	0.115788	0.0730776	0.113092	0.694169
Alzheimer's disease	Olink	OID20407	Q9Y5C1	ANGPTL3	rs763015008	1:62508787	TTTAC	T	0.647166	-0.0841449	0.0531078	0.113099	0.694169
Alzheimer's disease	Olink	OID20359	P24821	TNC	rs7021057	9:115135714	T	C	0.706495	-0.100005	0.0631181	0.113099	0.694169
Alzheimer's disease	SomaScan	19266_35	Q13283	G3BP1	rs2915876	5:151771184	C	A	0.71128	0.382055	0.241679	0.113915	0.694169
Alzheimer's disease	SomaScan	5087_5	Q969J5	IL22RA2	rs73777908	6:136475087	T	C	0.99668	0.34405	0.21789	0.114335	0.694938
Alzheimer's disease	SomaScan	4188_1	O43488	AKR7A2	rs61766662	1:19330519	T	C	0.6759	0.15852	0.100396	0.114348	0.694938
Alzheimer's disease	SomaScan	5005_4	P53778	MAPK12	rs2272855	22:50260975	C	T	0.43146	0.117785	0.0746129	0.114424	0.694938
Alzheimer's disease	SomaScan	10419_1	Q6ZMJ2	SCARA5	rs2685416	8:27950972	C	A	0.70586	-0.0973191	0.0616967	0.114708	0.694983
Alzheimer's disease	SomaScan	11969_5	P29034	S100A2	rs75282796	1:153561364	T	C	0.98888	0.450966	0.286232	0.115135	0.695253
Alzheimer's disease	Olink	OID20614	Q08174	PCDH1	rs4645358	5:141880520	T	C	0.574738	0.284509	0.180601	0.115177	0.695253
Alzheimer's disease	Olink	OID20324	O75023	LILRB5	rs12975366	19:54255498	T	C	0.604796	-0.0220184	0.0140041	0.115884	0.695449
Alzheimer's disease	SomaScan	7015_8	O75023	LILRB5	rs12975366	19:54255498	T	C	0.5845	-0.0228027	0.0145029	0.115884	0.695449
Alzheimer's disease	SomaScan	5090_49	Q8NHL6	LILRB1	rs138131257	19:54572135	A	G	0.93408	-0.0358809	0.022822	0.115903	0.695449
Alzheimer's disease	Olink	OID20873	Q6UWL6	KIRREL2	rs404299	19:35858850	G	A	0.966679	-0.131929	0.083955	0.116083	0.695449
Alzheimer's disease	Olink	OID20147	P40189	IL6ST	rs11739016	5:55967545	T	C	0.118811	0.131011	0.0835099	0.116693	0.697119
Alzheimer's disease	Olink	OID31308	Q6UY09	CEACAM20	rs10414398	19:44517149	G	A	0.920249	-0.144285	0.0920742	0.117103	0.697119
Alzheimer's disease	Olink	OID21455	P51858	HDGF	rs3806417	1:156741831	A	C	0.334645	0.0205002	0.0130852	0.117193	0.697341
Alzheimer's disease	Olink	OID30758	Q92496	CFHR4	rs4915363	1:196936075	T	C	0.763628	-0.0345332	0.0220559	0.117416	0.697582
Alzheimer's disease	SomaScan	2836_68	P80188	LCN2	rs3814526	9:128148408	A	G	0.96057	0.366645	0.234263	0.11756	0.697582
Alzheimer's disease	SomaScan	4141_79	P02778	CXCL10	rs117724978	4:76257083	A	G	0.00125	0.209819	0.134287	0.118178	0.698426
Alzheimer's disease	Olink	OID20098	P40225	THPO	rs6141	3:184372478	T	C	0.531973	0.366465	0.234666	0.118372	0.698426
Alzheimer's disease	SomaScan	9838_4	Q15797	SMAD1	rs34180190	4:145455828	G	A	0.40728	-0.456	0.292	0.118372	0.698426
Alzheimer's disease	Olink	OID31324	Q96AT9	RPE	rs2723211	2:210015768	A	G	0.446918	0.39185	0.251276	0.118892	0.698863
Alzheimer's disease	SomaScan	12646_2	Q96AT9	RPE	rs2723211	2:210015768	A	G	0.43273	0.294584	0.188904	0.118892	0.698863
Alzheimer's disease	Olink	OID20998	Q96GW7	BCAN	rs2365715	1:156645322	A	G	0.609686	0.131422	0.0843003	0.119002	0.698863
Alzheimer's disease	SomaScan	3461_58	Q96GW7	BCAN	rs2365715	1:156645322	A	G	0.60576	0.153613	0.0985346	0.119002	0.698863
Alzheimer's disease	Olink	OID21251	Q6UX82	LYPD8	rs12044252	1:248771492	C	T	0.0936925	0.0455005	0.0291912	0.119066	0.698863
Alzheimer's disease	SomaScan	7208_60	Q9UBM8	MGAT4C	rs78268213	12:85941725	C	T	0.08145	0.393873	0.252735	0.119129	0.698863
Alzheimer's disease	SomaScan	19194_9	Q8TEA8	DTD1	rs6081231	20:18590320	G	A	0.65074	-0.115711	0.0743142	0.119459	0.699794
Alzheimer's disease	Olink	OID21434	P27695	APEX1	rs1130409	14:20456995	T	G	0.519917	0.0668833	0.0429596	0.119497	0.699794
Alzheimer's disease	SomaScan	12731_12	Q6IQ23	PLEKHA7	rs446518	11:16856962	T	C	0.10607	0.0548632	0.0352584	0.1197	0.700671
Alzheimer's disease	Olink	OID30580	Q8TEA8	DTD1	rs6081238	20:18596568	G	A	0.624023	-0.137	0.0881142	0.119995	0.701165
Alzheimer's disease	SomaScan	6425_87	Q99542	MMP19	rs145965552	12:55837113	C	T	0.99768	0.524003	0.337242	0.120234	0.701837
Alzheimer's disease	Olink	OID21499	P06870	KLK1	rs3212815	19:50824454	G	A	0.959833	0.0718807	0.0463205	0.120707	0.701837
Alzheimer's disease	Olink	OID21358	O00592	PODXL	rs3212298	7:131508980	C	T	0.956118	0.0932489	0.0601018	0.120778	0.701837
Alzheimer's disease	Olink	OID21102	P01833	PIGR	rs291102	1:206933133	G	A	0.975987	-0.132652	0.0856137	0.12128	0.701837
Alzheimer's disease	SomaScan	11187_11	Q5QGZ9	CLEC12A	rs476844	12:9984697	T	C	0.3827	-0.0186604	0.01206	0.121792	0.701837
Alzheimer's disease	SomaScan	5615_62	Q8WUF8	FAM172A	rs13165400	5:93755721	A	G	0.09572	-0.338843	0.219008	0.121822	0.701837
Alzheimer's disease	SomaScan	14107_1	P49914	MTHFS	rs11632589	15:79900425	T	C	0.62771	-0.064	0.0413793	0.121944	0.701837
Alzheimer's disease	Olink	OID30376	Q8N6C8	LILRA3	rs367070	19:54296648	A	G	0.769595	-0.0234703	0.0151819	0.122118	0.701837
Alzheimer's disease	Olink	OID20323	Q8NHL6	LILRB1	rs367070	19:54296648	A	G	0.769795	-0.0426355	0.0275789	0.122118	0.701837
Alzheimer's disease	SomaScan	13704_5	P54868	HMGCS2	rs10754420	1:119778372	T	G	0.57028	0.413284	0.267528	0.122388	0.701837
Alzheimer's disease	SomaScan	2831_29	Q9UBX7	KLK11	rs1048328	19:51024108	G	A	0.93573	0.0281528	0.0182285	0.122481	0.701837
Alzheimer's disease	SomaScan	4996_66	P04196	HRG	rs186268843	3:186661567	A	G	0.16757	-0.0402872	0.0261121	0.122865	0.701837
Alzheimer's disease	SomaScan	2692_74	P14555	PLA2G2A	rs2307246	1:19978364	A	G	0.25391	-0.0366631	0.0237779	0.123098	0.701837
Alzheimer's disease	Olink	OID20274	P14555	PLA2G2A	rs2307246	1:19978364	A	G	0.226479	-0.0390524	0.0253275	0.123098	0.701837
Alzheimer's disease	Olink	OID20726	Q9UKU9	ANGPTL2	rs571858	9:126930553	A	G	0.279028	0.446536	0.289793	0.123346	0.701837
Alzheimer's disease	SomaScan	15395_15	P09488	GSTM1	rs182902643	1:109682810	A	G	0.19988	-0.0436488	0.0283401	0.123517	0.701837
Alzheimer's disease	SomaScan	18895_54	Q03013	GSTM4	rs182902643	1:109682810	A	G	0.19988	-0.0404835	0.0262849	0.123517	0.701837
Alzheimer's disease	Olink	OID30935	Q68J44	DUSP29	rs4745762	10:75068565	C	A	0.6612	0.166928	0.108432	0.123689	0.701837
Alzheimer's disease	SomaScan	4969_2	P00915	CA1	rs117634905	8:85629747	A	G	0.99211	0.126211	0.0820691	0.124082	0.701837
Alzheimer's disease	Olink	OID30621	Q13976	PRKG1	rs12571679	10:51916009	T	G	0.750475	-0.117346	0.0763456	0.124284	0.701837
Alzheimer's disease	SomaScan	8235_48	P05060	CHGB	rs36054946	20:5886044	T	C	0.98569	-0.397146	0.259311	0.125635	0.705641
Alzheimer's disease	SomaScan	4479_14	P05155	SERPING1	rs4926	11:57614516	G	A	0.75789	-0.0358869	0.0234364	0.125708	0.705733
Alzheimer's disease	SomaScan	3050_7	P04275	VWF	rs2283335	12:6048228	C	T	0.40778	-0.207461	0.135578	0.125967	0.706295
Alzheimer's disease	Olink	OID31473	Q6NUJ1	PSAPL1	rs10014338	4:7432880	A	C	0.184471	-0.0458571	0.0299896	0.12624	0.706579
Alzheimer's disease	SomaScan	4535_50	Q10588	BST1	rs73224659	4:15712566	C	A	0.84629	-0.0217345	0.0142275	0.126602	0.707215
Alzheimer's disease	Olink	OID21381	Q7Z5L0	VMO1	rs8078118	17:4786743	A	C	0.416747	0.0295238	0.0193295	0.126662	0.707215
Alzheimer's disease	SomaScan	7948_129	A6NH11	GLTPD2	rs8078118	17:4786743	A	C	0.35579	0.115126	0.0753743	0.126662	0.707215
Alzheimer's disease	SomaScan	9482_110	Q9BW91	NUDT9	rs28529046	4:87440564	C	T	0.83262	0.234228	0.153735	0.127612	0.708154
Alzheimer's disease	SomaScan	17396_23	P07327	ADH1A	rs77326813	4:99185386	C	T	0.98931	-0.153668	0.100958	0.127985	0.708154
Alzheimer's disease	SomaScan	8664_36	Q504Y2	PKDCC	rs34372645	2:42054172	A	G	0.02775	-0.41397	0.272297	0.128438	0.708782
Alzheimer's disease	SomaScan	8099_42	Q9BUD6	SPON2	rs11247975	4:1171342	G	T	0.30846	0.0773092	0.0508701	0.128577	0.708782
Alzheimer's disease	Olink	OID20968	Q92765	FRZB	rs13009	2:182834637	C	T	0.918452	-0.0514121	0.0339075	0.129457	0.711715
Alzheimer's disease	SomaScan	18289_16	Q16663	CCL15	rs854626	17:36002489	C	A	0.04329	0.0250222	0.016504	0.129487	0.711715
Alzheimer's disease	SomaScan	6605_17	P35858	IGFALS	rs114968395	16:1185556	C	T	0.99324	-0.16905	0.111609	0.129859	0.712994
Alzheimer's disease	Olink	OID20489	P32456	GBP2	rs7531439	1:89088541	C	A	0.790467	0.212939	0.14062	0.129953	0.712994
Alzheimer's disease	Olink	OID31086	O15269	SPTLC1	rs45461899	9:92068074	C	A	0.976014	0.143509	0.0950064	0.130912	0.716204
Alzheimer's disease	SomaScan	10974_20	P58062	SPINK7	rs9784645	5:148337418	T	G	0.25293	-0.188351	0.124811	0.131276	0.716204
Alzheimer's disease	SomaScan	13123_3	Q9NZU0	FLRT3	rs142039580,rs35787769,rs58180418	20:14690258	TTTA	T	0.27046	0.0302122	0.0200216	0.131303	0.716204
Alzheimer's disease	Olink	OID20506	Q8IU57	IFNLR1	rs12046369	1:24199645	G	T	0.893053	0.0986116	0.0655662	0.132581	0.716521
Alzheimer's disease	SomaScan	7192_37	Q8IU57	IFNLR1	rs12046369	1:24199645	G	T	0.84859	0.330695	0.219877	0.132581	0.716521
Alzheimer's disease	Olink	OID31402	Q86TE4	LUZP2	rs75731100	11:25020758	C	T	0.978823	0.16695	0.111348	0.13378	0.719015
Alzheimer's disease	Olink	OID21476	O00244	ATOX1	rs10044368	5:151814076	G	A	0.584411	0.302338	0.202023	0.13451	0.719015
Alzheimer's disease	Olink	OID20382	Q15485	FCN2	rs7041446	9:134884208	G	A	0.540496	-0.0345188	0.0230663	0.134522	0.719015
Alzheimer's disease	Olink	OID31437	Q96T91	GPHA2	rs114391421	11:64962847	A	C	0.0460778	-0.0998114	0.0667414	0.134785	0.719015
Alzheimer's disease	Olink	OID31114	Q6XQN6	NAPRT	rs10282929	8:143599607	T	G	0.79589	-0.064141	0.0429233	0.135092	0.719015
Alzheimer's disease	Olink	OID20350	P15144	ANPEP	rs1042499	15:89785074	C	T	0.0571408	0.0583783	0.0390817	0.135241	0.719015
Alzheimer's disease	SomaScan	10451_11	Q02818	NUCB1	rs3826817	19:48898187	C	T	0.73224	0.164828	0.110345	0.135241	0.719015
Alzheimer's disease	Olink	OID21125	P20827	EFNA1	rs4390169	1:155133578	G	A	0.518742	0.0677842	0.0453997	0.135423	0.719015
Alzheimer's disease	Olink	OID20637	P20273	CD22	rs10411704	19:35309759	G	T	0.214456	-0.0936565	0.062777	0.135727	0.719015
Alzheimer's disease	Olink	OID30670	P10599	TXN	rs4135159	9:110255991	A	C	0.207345	-0.349269	0.234154	0.135799	0.719015
Alzheimer's disease	Olink	OID20776	Q8IYS5	OSCAR	rs4442925	19:54051696	T	C	0.448759	-0.0431837	0.0289811	0.136207	0.719015
Alzheimer's disease	Olink	OID30345	P32320	CDA	rs2072671	1:20589208	A	C	0.656467	-0.045365	0.0304477	0.136242	0.719015
Alzheimer's disease	Olink	OID30511	P56645	PER3	rs228647	1:7854117	A	G	0.563388	0.0583572	0.039175	0.136315	0.719015
Alzheimer's disease	SomaScan	10571_14	P26572	MGAT1	rs634501	5:180791668	G	A	0.74201	0.571656	0.383758	0.136322	0.719015
Alzheimer's disease	SomaScan	17761_2	Q9UKK9	NUDT5	rs2399786	10:12173181	T	C	0.54988	0.298319	0.20028	0.136353	0.719015
Alzheimer's disease	SomaScan	11211_7	Q15813	TBCE	rs903347	1:235423298	C	T	0.38663	0.2167	0.146123	0.138076	0.723026
Alzheimer's disease	SomaScan	7251_64	Q9BXJ4	C1QTNF3	rs840390	5:34018518	G	A	0.86886	0.1726	0.116505	0.138478	0.723899
Alzheimer's disease	SomaScan	9341_1	Q9GZP0	PDGFD	rs7115797	11:104158149	G	A	0.69865	0.0767952	0.0518617	0.138668	0.723899
Alzheimer's disease	Olink	OID21412	O43827	ANGPTL7	rs11581010	1:11152401	A	G	0.763732	-0.0667501	0.0451306	0.139129	0.723899
Alzheimer's disease	Olink	OID20338	O75594	PGLYRP1	rs2072563	19:46023390	G	A	0.674666	-0.0781832	0.0529084	0.139486	0.723899
Alzheimer's disease	SomaScan	3329_14	O75594	PGLYRP1	rs2072563	19:46023390	G	A	0.68142	-0.121339	0.082113	0.139486	0.723899
Alzheimer's disease	Olink	OID20247	P00750	PLAT	rs2020921	8:42187447	G	A	0.974807	-0.268142	0.181495	0.139567	0.723899
Alzheimer's disease	SomaScan	2212_69	P00750	PLAT	rs2020921	8:42187447	G	A	0.96663	-0.127826	0.0865205	0.139567	0.723899
Alzheimer's disease	Olink	OID20702	O14836	TNFRSF13B	rs34562254	17:16939677	G	A	0.902803	0.203864	0.138213	0.140213	0.724693
Alzheimer's disease	Olink	OID31423	Q86SQ7	SDCCAG8	rs953492	1:243307890	G	A	0.533965	-0.104678	0.0711023	0.140961	0.725683
Alzheimer's disease	Olink	OID30968	Q53EL9	SEZ6	rs34554118	17:28916462	C	T	0.872139	-0.33963	0.230692	0.140961	0.725683
Alzheimer's disease	Olink	OID30788	P02671	FGA	rs1800789	4:154561591	A	G	0.190642	0.162051	0.110072	0.140961	0.725683
Alzheimer's disease	SomaScan	17832_12	Q9BXS1	IDI2	rs61830965	10:1015706	C	T	0.46953	0.157102	0.106887	0.141616	0.725683
Alzheimer's disease	SomaScan	5132_71	Q6UWB1	IL27RA	rs35026308	19:14042481	T	C	0.83118	0.0330951	0.0225203	0.14168	0.725683
Alzheimer's disease	SomaScan	9191_8	Q03403	TFF2	rs77505241	21:42349233	T	C	0.81347	-0.236511	0.160971	0.141759	0.725683
Alzheimer's disease	Olink	OID20161	Q06418	TYRO3	rs8024626	15:41570983	G	A	0.698207	0.0360667	0.024612	0.142809	0.725683
Alzheimer's disease	SomaScan	12662_82	Q13011	ECH1	rs2229259	19:38816463	T	C	0.08774	-0.0794998	0.0542653	0.142915	0.725683
Alzheimer's disease	Olink	OID20429	Q8NHJ6	LILRB4	rs370156	19:54661088	A	G	0.117005	0.0923456	0.0630589	0.143075	0.725683
Alzheimer's disease	SomaScan	15620_4	Q8N2Q7	NLGN1	rs557382	3:173395769	G	T	0.29581	-0.180045	0.123031	0.143354	0.725683
Alzheimer's disease	SomaScan	8842_16	Q8IYS0	GRAMD1C	rs2013692	3:113902893	T	C	0.34508	-0.0646809	0.0442553	0.143868	0.725683
Alzheimer's disease	Olink	OID30221	I3L3R5	CCER2	rs185555310	19:38911106	T	C	0.996937	0.228057	0.15634	0.144642	0.725683
Alzheimer's disease	SomaScan	3216_2	P01833	PIGR	rs748844	1:206936501	G	A	0.60207	-0.147576	0.101195	0.144749	0.725683
Alzheimer's disease	Olink	OID20406	P27487	DPP4	rs13015258	2:162074215	T	G	0.378846	-0.0975926	0.0669581	0.144974	0.725683
Alzheimer's disease	SomaScan	8296_117	Q7Z4H8	KDELC2	rs74911261	11:108486410	G	A	0.98	0.0694322	0.0476611	0.145174	0.725683
Alzheimer's disease	SomaScan	13449_25	Q15427	SF3B4	rs141494464	1:149875751	C	T	0.91362	-0.469783	0.322691	0.14544	0.725683
Alzheimer's disease	Olink	OID20390	O14786	NRP1	rs2506150	10:33194380	G	A	0.640463	0.0702275	0.0482404	0.145453	0.725683
Alzheimer's disease	SomaScan	5542_22	O14786	NRP1	rs2506150	10:33194380	G	A	0.66893	0.0710963	0.0488372	0.145453	0.725683
Alzheimer's disease	SomaScan	9339_204	P26885	FKBP2	rs4672	11:64242407	G	A	0.9122	-0.454333	0.312646	0.146173	0.726823
Alzheimer's disease	SomaScan	12727_7	Q9P2B2	PTGFRN	rs4233450	1:116947639	T	G	0.82563	-0.0325776	0.0224344	0.146466	0.727384
Alzheimer's disease	SomaScan	12469_19	Q15691	MAPRE1	rs242546	20:32828116	G	A	0.68837	0.348281	0.240658	0.14784	0.730676
Alzheimer's disease	Olink	OID20371	Q07654	TFF3	rs118095917	21:42313518	C	T	0.993752	-0.122461	0.0846422	0.147951	0.730676
Alzheimer's disease	SomaScan	8953_47	P51858	HDGF	rs9427242	1:156755209	G	A	0.7122	-0.291275	0.201342	0.14799	0.730676
Alzheimer's disease	Olink	OID30626	A2VDF0	FUOM	rs11816588	10:133361096	C	T	0.0325539	0.128202	0.0886481	0.148124	0.730676
Alzheimer's disease	Olink	OID20748	P56470	LGALS4	rs147909175	19:38778260	T	C	0.0318961	0.249114	0.172408	0.148484	0.731295
Alzheimer's disease	SomaScan	13988_67	Q9HBL8	NMRAL1	rs11557236	16:4469438	G	A	0.89816	0.049186	0.0340518	0.148614	0.731295
Alzheimer's disease	SomaScan	9092_33	O95841	ANGPTL1	rs10718126	1:178929896	C	CA	0.37882	-0.309237	0.21419	0.148809	0.731295
Alzheimer's disease	SomaScan	12508_9	Q9Y3E7	VPS24	rs2367554	2:86579432	G	A	0.61056	-0.4	0.277358	0.149252	0.731295
Alzheimer's disease	SomaScan	16309_30	Q9UK85	DKKL1	rs2288481	19:49374939	G	A	0.77947	0.416807	0.289076	0.149342	0.731295
Alzheimer's disease	Olink	OID20694	Q14116	IL18	rs2250417	11:112214593	T	C	0.459532	-0.0708499	0.0491542	0.149478	0.731295
Alzheimer's disease	SomaScan	4831_4	P14151	SELL	rs4987354	1:169697730	C	A	0.7045	-0.0572698	0.0397433	0.149586	0.731295
Alzheimer's disease	SomaScan	3363_31	P41240	CSK	rs4886619	15:74813797	C	T	0.26855	-0.336765	0.233824	0.149796	0.731452
Alzheimer's disease	SomaScan	9188_119	Q07325	CXCL9	rs2276886	4:76007275	C	T	0.78809	0.318667	0.221333	0.149936	0.731864
Alzheimer's disease	SomaScan	8269_327	Q6UWY0	ARSK	rs17084933	5:95607076	T	C	0.96034	0.24628	0.17137	0.150682	0.732514
Alzheimer's disease	Olink	OID30603	P06132	UROD	rs12749939	1:45012761	C	T	0.741683	0.0496635	0.0345758	0.150899	0.732514
Alzheimer's disease	SomaScan	19289_29	P06132	UROD	rs12749939	1:45012761	C	T	0.71211	0.0874862	0.0609081	0.150899	0.732514
Alzheimer's disease	SomaScan	8035_6	Q9H425	C1orf198	rs56148170	1:230872285	G	A	0.12962	-0.192629	0.134214	0.151221	0.732762
Alzheimer's disease	SomaScan	17164_15	P09525	ANXA4	rs17037076	2:69806517	G	A	0.77909	0.0917942	0.0639777	0.151349	0.733118
Alzheimer's disease	Olink	OID20527	Q8N608	DPP10	rs17355498	2:115180348	G	T	0.504404	0.0796785	0.0555451	0.151435	0.733265
Alzheimer's disease	SomaScan	16915_153	Q9H3S1	SEMA4A	rs7695	1:156177535	C	T	0.37641	-0.127175	0.0887822	0.15202	0.734226
Alzheimer's disease	SomaScan	5443_62	P01160	NPPA	rs145488887	1:11767739	C	T	0.04607	0.36294	0.253446	0.152137	0.734226
Alzheimer's disease	Olink	OID21091	Q9HCN6	GP6	rs892090	19:55027704	G	T	0.834295	0.0682974	0.0477113	0.152295	0.734226
Alzheimer's disease	SomaScan	3194_36	Q9HCN6	GP6	rs892090	19:55027704	G	T	0.83554	0.0746427	0.052144	0.152295	0.734226
Alzheimer's disease	Olink	OID20941	P38484	IFNGR2	rs9808753	21:33415005	G	A	0.140432	0.0208701	0.0145881	0.152539	0.734883
Alzheimer's disease	Olink	OID20864	O14523	C2CD2L	rs640603	11:119093620	G	A	0.648251	-0.385594	0.269559	0.152584	0.734883
Alzheimer's disease	SomaScan	3311_27	O75015	FCGR3B	rs2099684	1:161530340	G	A	0.30891	0.0544833	0.0381139	0.152864	0.734883
Alzheimer's disease	Olink	OID31370	Q14641	INSL4	rs41313766	9:5231360	C	T	0.982686	-0.141484	0.0989772	0.152873	0.734883
Alzheimer's disease	Olink	OID20917	Q8NBI3	DRAXIN	rs6679089	1:11692083	G	A	0.944131	0.092777	0.0649935	0.153441	0.736106
Alzheimer's disease	Olink	OID20939	Q96NZ8	WFIKKN1	rs55798945	16:619708	G	T	0.304382	0.0903544	0.0633561	0.153829	0.736818
Alzheimer's disease	SomaScan	3191_50	Q96NZ8	WFIKKN1	rs55798945	16:619708	G	T	0.36015	0.168796	0.118359	0.153829	0.736818
Alzheimer's disease	SomaScan	2911_27	P21741	MDK	rs77817298	11:46506102	A	G	0.01498	-0.279528	0.19685	0.155608	0.738166
Alzheimer's disease	Olink	OID20421	Q13219	PAPPA	rs117448041	9:115580321	C	T	0.0196423	0.382081	0.269327	0.156001	0.738395
Alzheimer's disease	Olink	OID21145	P20333	TNFRSF1B	rs5746026	1:12193005	G	A	0.960192	0.148349	0.104687	0.156462	0.739581
Alzheimer's disease	SomaScan	11266_8	Q14242	SELPLG	rs73191242	12:108620180	G	A	0.7895	0.0904576	0.0638524	0.15658	0.739717
Alzheimer's disease	Olink	OID20740	Q15389	ANGPT1	rs60729265	8:107074565	TG	T	0.366153	0.375383	0.265081	0.156744	0.739717
Alzheimer's disease	Olink	OID20934	Q9UBT3	DKK4	rs77203322	8:42289646	T	C	0.950163	0.0916664	0.0647485	0.156854	0.739717
Alzheimer's disease	Olink	OID21083	P08254	MMP3	rs591058	11:102840607	C	T	0.482801	0.0419771	0.0296555	0.156924	0.739717
Alzheimer's disease	Olink	OID20437	Q9NP70	AMBN	4:70513213:T:TA	4:70513213	T	TA	0.763293	0.271127	0.191582	0.157008	0.739717
Alzheimer's disease	SomaScan	8080_24	Q1L6U9	MSMP	rs10758322	9:35776193	T	C	0.41831	0.333333	0.235577	0.157078	0.739717
Alzheimer's disease	SomaScan	2620_4	P40189	IL6ST	rs35693103	5:55967493	T	TA	0.12362	0.0831302	0.0587598	0.157143	0.739717
Alzheimer's disease	Olink	OID20523	P80098	CCL7	rs9907136	17:34189226	T	C	0.645144	-0.197685	0.140027	0.158019	0.741527
Alzheimer's disease	SomaScan	5097_14	Q14943	KIR3DS1	rs3745902	19:54866553	T	C	0.25414	-0.382696	0.271215	0.158232	0.741527
Alzheimer's disease	Olink	OID20749	Q9H008	LHPP	10:124470382:G:GC	10:124470382	G	GC	0.181028	0.0588399	0.0417504	0.158739	0.741527
Alzheimer's disease	SomaScan	19372_7	Q7Z553	MDGA2	rs61991802	14:47806865	T	C	0.13136	0.0508528	0.0361655	0.15969	0.741527
Alzheimer's disease	SomaScan	15471_29	P54317	PNLIPRP2	rs7910135	10:116638535	A	C	0.52744	-0.0198244	0.014104	0.159845	0.741527
Alzheimer's disease	Olink	OID30720	P36980	CFHR2	rs4085749	1:196951018	C	T	0.772888	-0.0227512	0.0161957	0.160092	0.741527
Alzheimer's disease	SomaScan	15584_9	P36980	CFHR2	rs4085749	1:196951018	C	T	0.75996	-0.0250186	0.0178098	0.160092	0.741527
Alzheimer's disease	Olink	OID30397	Q6UVK1	CSPG4	rs11854097	15:75702880	A	G	0.744307	0.186166	0.13255	0.160172	0.741527
Alzheimer's disease	Olink	OID20126	Q05315	CLC	rs113788222	19:39601600	C	A	0.997448	0.307664	0.219092	0.160239	0.741527
Alzheimer's disease	Olink	OID20790	Q86VW0	SESTD1	2:179132450:AT:A	2:179132450	AT	A	0.671633	-0.205094	0.146081	0.160327	0.741527
Alzheimer's disease	SomaScan	7096_30	Q96DB5	RMDN1	rs4961195	8:86489325	A	C	0.61146	0.0715974	0.0509963	0.160327	0.741527
Alzheimer's disease	SomaScan	2900_53	Q16627	CCL14	rs7222922	17:36008654	C	T	0.91842	-0.0373875	0.0266386	0.160465	0.741527
Alzheimer's disease	Olink	OID20580	O60449	LY75	rs72957586	2:159906176	A	G	0.557528	-0.0216183	0.0154111	0.160683	0.741527
Alzheimer's disease	Olink	OID31119	P13861	PRKAR2A	rs2230509	3:48765032	T	C	0.998121	0.157811	0.112512	0.160731	0.741527
Alzheimer's disease	SomaScan	14116_129	P26447	S100A4	rs41265162	1:153547662	T	C	0.04463	-0.256326	0.182755	0.160747	0.741527
Alzheimer's disease	SomaScan	6364_7	Q9BX59	TAPBPL	rs2041388	12:6453670	A	G	0.26534	0.0165938	0.0118419	0.161132	0.741527
Alzheimer's disease	Olink	OID20980	Q9NPH6	OBP2B	rs4962104	9:133211660	C	T	0.800092	0.0342167	0.0244202	0.161165	0.741527
Alzheimer's disease	Olink	OID20996	Q9NR71	ASAH2	rs2842126	10:50258722	G	A	0.804514	-0.034899	0.0249071	0.161165	0.741527
Alzheimer's disease	SomaScan	3212_30	Q9NR71	ASAH2	rs2813297	10:50258839	A	G	0.82086	-0.0449963	0.0321135	0.161165	0.741527
Alzheimer's disease	SomaScan	6388_21	Q96EE4	CCDC126	rs7781145	7:23586983	A	C	0.25601	0.0766721	0.0548124	0.16187	0.741527
Alzheimer's disease	Olink	OID20775	P54317	PNLIPRP2	rs4751995	10:116638373	G	A	0.518767	-0.0176097	0.0125909	0.161933	0.741527
Alzheimer's disease	Olink	OID20196	P21583	KITLG	rs11105121	12:88970809	C	T	0.337544	-0.392057	0.280572	0.162308	0.741527
Alzheimer's disease	SomaScan	10833_64	Q96QV1	HHIP	rs11727676	4:144737912	C	T	0.10368	-0.170493	0.122024	0.16235	0.741527
Alzheimer's disease	SomaScan	5740_17	Q9Y6N7	ROBO1	rs193218670	3:79137051	C	T	0.98887	-0.667541	0.477814	0.162392	0.741527
Alzheimer's disease	SomaScan	9747_48	P27448	MARK3	rs11160753	14:103541163	T	C	0.71935	0.433929	0.310714	0.162548	0.741527
Alzheimer's disease	Olink	OID31008	O95467	GNAS	rs6026450	20:58697666	G	A	0.632033	-0.275901	0.197641	0.162723	0.741527
Alzheimer's disease	Olink	OID21450	Q6UWN8	SPINK6	rs12717962	5:148186561	A	G	0.446299	0.056253	0.0403796	0.163589	0.742453
Alzheimer's disease	SomaScan	15384_15	Q9UEF7	KL	rs10467359	13:32955126	A	G	0.95969	0.139403	0.100157	0.163968	0.742626
Alzheimer's disease	Olink	OID31067	O15240	VGF	rs773642372	7:101202379	ACTCTCCTC	A	0.926778	0.316347	0.227449	0.164272	0.742643
Alzheimer's disease	Olink	OID20931	Q02083	NAAA	rs13105416	4:75932788	G	T	0.763312	0.0353523	0.0254236	0.164367	0.742643
Alzheimer's disease	Olink	OID30543	P09564	CD7	rs3176831	17:82314615	C	T	0.957189	0.0475341	0.0341927	0.164474	0.742643
Alzheimer's disease	SomaScan	12008_3	P09564	CD7	rs3176831	17:82314615	C	T	0.95878	0.119689	0.0860957	0.164474	0.742643
Alzheimer's disease	SomaScan	8065_245	P0C8F1	PATE4	rs665677	11:125882266	A	G	0.25206	0.169291	0.122047	0.165412	0.744859
Alzheimer's disease	Olink	OID21001	Q9P0K1	ADAM22	rs12670575	7:87898069	T	C	0.486097	0.0369048	0.0266435	0.166011	0.746041
Alzheimer's disease	Olink	OID30428	O00206	TLR4	rs4986790	9:117713024	A	G	0.940284	-0.129286	0.0935259	0.166863	0.747013
Alzheimer's disease	SomaScan	16823_75	O95236	APOL3	rs132631	22:36146146	C	A	0.82925	-0.0266799	0.0193131	0.167143	0.747013
Alzheimer's disease	SomaScan	6899_37	Q9H0N5	PCBD2	rs149286944	5:134438190	T	C	0.99049	-0.575788	0.416834	0.167176	0.747013
Alzheimer's disease	Olink	OID20585	Q9NRM6	IL17RB	rs6445607	3:53843122	G	T	0.375319	-0.0251501	0.0182121	0.167294	0.747013
Alzheimer's disease	SomaScan	13998_26	Q8N142	ADSSL1	rs10142660	14:104759283	T	G	0.13266	0.0881633	0.0639456	0.16798	0.748166
Alzheimer's disease	Olink	OID20720	O43291	SPINT2	rs45437199	19:38304610	G	A	0.816783	0.132244	0.0960343	0.168497	0.748166
Alzheimer's disease	SomaScan	5680_54	Q9NPH6	OBP2B	rs3761822	9:133210436	A	G	0.80032	0.0636194	0.0462443	0.168908	0.748166
Alzheimer's disease	Olink	OID30993	O60469	DSCAM	rs78111814	21:40688572	C	T	0.037975	0.0586531	0.0426472	0.169036	0.748166
Alzheimer's disease	SomaScan	9175_48	O60469	DSCAM	rs78111814	21:40688572	C	T	0.05813	0.171016	0.124348	0.169036	0.748166
Alzheimer's disease	Olink	OID30552	Q5QGZ9	CLEC12A	rs113362278	12:9965560	T	C	0.266407	0.0489281	0.0355841	0.169131	0.748166
Alzheimer's disease	SomaScan	18174_79	Q8WUM4	PDCD6IP	rs9876986	3:33799573	A	G	0.73496	-0.196253	0.14273	0.169131	0.748166
Alzheimer's disease	Olink	OID20233	Q92520	FAM3C	rs111757889	7:121423976	C	CTTTG	0.262141	0.195725	0.142425	0.169369	0.748166
Alzheimer's disease	Olink	OID30782	P02766	TTR	rs1667229	18:31562243	C	T	0.540047	0.171782	0.12501	0.169395	0.748166
Alzheimer's disease	Olink	OID20443	Q96P31	FCRL3	rs7522061	1:157698600	C	T	0.483058	-0.0202136	0.0147196	0.169678	0.748166
Alzheimer's disease	SomaScan	11616_9	Q00613	HSF1	rs7388446	8:144301721	C	T	0.50306	0.328638	0.239437	0.169893	0.748166
Alzheimer's disease	SomaScan	12378_71	O15533	TAPBP	rs150871876	6:34211515	T	C	0.01626	-0.227061	0.165474	0.170007	0.748166
Alzheimer's disease	SomaScan	10339_48	P09104	ENO2	rs2239164	12:6914640	G	T	0.28871	0.140103	0.102185	0.170353	0.748166
Alzheimer's disease	Olink	OID21214	Q9P0V8	SLAMF8	rs34687326	1:159830120	G	A	0.877822	0.0289004	0.0210794	0.170367	0.748166
Alzheimer's disease	Olink	OID31094	Q5VV43	KIAA0319	rs3181238	6:24654215	T	C	0.639816	-0.0672777	0.049077	0.170418	0.748166
Alzheimer's disease	Olink	OID20599	P32970	CD70	rs17703895	19:6591135	A	C	0.302897	0.0285803	0.0208559	0.170571	0.74841
Alzheimer's disease	SomaScan	12408_333	Q9UL26	RAB22A	rs35933296	20:58427370	G	A	0.63622	0.325617	0.237654	0.170646	0.74841
Alzheimer's disease	Olink	OID20491	P09919	CSF3	rs3859192	17:39972395	T	C	0.477424	-0.266006	0.194441	0.171295	0.748982
Alzheimer's disease	Olink	OID20438	Q6UXK5	LRRN1	rs9839475	3:3766094	A	G	0.348507	-0.0252721	0.0184918	0.17173	0.749474
Alzheimer's disease	SomaScan	17712_7	Q13907	IDI1	rs11592211	10:1030530	A	G	0.93181	-0.31401	0.229952	0.172081	0.750025
Alzheimer's disease	SomaScan	3630_27	Q8N126	CADM3	rs144788078	1:159171311	T	C	0.98757	-0.422835	0.309707	0.172166	0.75005
Alzheimer's disease	Olink	OID20344	P59665;P59665	DEFA1;DEFA1B	rs2702852	8:6955979	T	G	0.546819	-0.0931459	0.068307	0.172682	0.751167
Alzheimer's disease	SomaScan	3580_25	P01009	SERPINA1	rs1243167	14:94375304	A	G	0.26992	0.0578613	0.0424805	0.173176	0.751949
Alzheimer's disease	Olink	OID30306	Q9Y2E5	MAN2B2	rs2301790	4:6598285	G	A	0.478198	0.0243151	0.0178716	0.173658	0.752951
Alzheimer's disease	Olink	OID31027	O75792	RNASEH2A	rs7247284	19:12810372	T	C	0.966774	-0.194009	0.142623	0.173737	0.753048
Alzheimer's disease	SomaScan	16599_38	Q9HCN4	GPN1	rs7570476	2:27561791	T	C	0.21639	0.275159	0.202548	0.174308	0.753561
Alzheimer's disease	SomaScan	13427_66	Q9NR34	MAN1C1	rs11247595	1:25682168	T	C	0.45473	-0.111811	0.0824147	0.17488	0.754382
Alzheimer's disease	SomaScan	11360_39	P23921	RRM1	rs11031142	11:4153145	C	T	0.43826	-0.352727	0.26	0.174895	0.754382
Alzheimer's disease	Olink	OID30103	Q10587	TEF	rs4822027	22:41390223	A	G	0.20978	0.275873	0.203648	0.175529	0.755466
Alzheimer's disease	SomaScan	19376_74	P40261	NNMT	rs1941400	11:114303113	A	G	0.94815	-0.346184	0.255704	0.175785	0.756019
Alzheimer's disease	Olink	OID20564	P24071	FCAR	rs56216868	19:54878455	T	C	0.21672	-0.0300798	0.0222329	0.176074	0.756285
Alzheimer's disease	Olink	OID20328	Q16663	CCL15	17:36001607:CAGGGCAG:C	17:36001607	CAGGGCAG	C	0.074473	0.0240614	0.0177928	0.176275	0.756415
Alzheimer's disease	Olink	OID20490	P12034	FGF5	rs12509595	4:80261400	C	T	0.293417	-0.0316679	0.0234577	0.177016	0.756981
Alzheimer's disease	SomaScan	9294_45	P55001	MFAP2	rs3738814	1:17005181	A	G	0.5837	-0.0815378	0.060414	0.177128	0.756981
Alzheimer's disease	SomaScan	4160_49	P08253	MMP2	rs171498	16:55496850	G	T	0.62877	0.210692	0.156184	0.177339	0.757561
Alzheimer's disease	SomaScan	16890_37	Q8N6G6	ADAMTSL1	rs702208	9:18639745	G	A	0.04681	0.0907615	0.0673042	0.177489	0.757658
Alzheimer's disease	Olink	OID30880	O15083	ERC2	rs116451707	3:56123929	G	A	0.973979	-0.361304	0.267967	0.177557	0.757658
Alzheimer's disease	Olink	OID30383	Q9Y2Y8	PRG3	rs34108746	11:57378752	G	A	0.0793096	0.200278	0.14855	0.177589	0.757658
Alzheimer's disease	Olink	OID21197	Q9Y243	AKT3	rs4515770	1:243523611	C	T	0.217936	0.359983	0.267284	0.178038	0.757807
Alzheimer's disease	SomaScan	10627_87	Q06481	APLP2	rs73583419	11:130069495	A	C	0.06312	-0.156138	0.115937	0.178061	0.757807
Alzheimer's disease	Olink	OID21046	P09104	ENO2	rs11446182	12:6913195	AG	A	0.273954	0.152752	0.113532	0.178478	0.757807
Alzheimer's disease	Olink	OID21307	P08473	MME	rs79837905	3:155067802	A	G	0.920079	0.391344	0.291406	0.179289	0.757807
Alzheimer's disease	SomaScan	18387_7	P50502	ST13	rs5758150	22:40980730	T	C	0.46867	0.374046	0.278626	0.179445	0.757807
Alzheimer's disease	SomaScan	5634_39	Q9H488	POFUT1	rs35968884	20:32231020	A	G	0.00402	0.0925798	0.0689866	0.179597	0.757807
Alzheimer's disease	Olink	OID30627	P20155	SPINK2	rs28656303	4:56823779	G	A	0.0204731	0.0473382	0.035281	0.179678	0.757807
Alzheimer's disease	Olink	OID20561	P78310	CXADR	rs2849900	21:17563801	T	C	0.331936	-0.19107	0.142493	0.17995	0.758222
Alzheimer's disease	Olink	OID21519	P26447	S100A4	rs56350425	1:153548044	C	T	0.0506859	-0.145134	0.108297	0.180195	0.758556
Alzheimer's disease	SomaScan	3152_57	P20333	TNFRSF1B	rs2301258	1:12187883	C	T	0.96596	0.185323	0.138316	0.180293	0.758556
Alzheimer's disease	SomaScan	12682_5	Q6YP21	CCBL2	rs35499972,rs397860929	1:88936696	G	GC	0.50547	0.0664336	0.0496503	0.180887	0.758556
Alzheimer's disease	Olink	OID20198	Q15846	CLUL1	rs2015412	18:590969	T	C	0.28637	-0.0368974	0.0275914	0.181132	0.75882
Alzheimer's disease	Olink	OID31375	Q9BU02	THTPA	rs28403575	14:23556131	C	T	0.911526	-0.0461557	0.0345501	0.18158	0.75882
Alzheimer's disease	Olink	OID31348	O75843	AP1G2	rs28403575	14:23556131	C	T	0.911512	-0.18016	0.13486	0.18158	0.75882
Alzheimer's disease	Olink	OID30499	Q9UHN6	CEMIP2	rs191912523	9:71732071	G	T	0.0833358	-0.15681	0.117411	0.18169	0.75882
Alzheimer's disease	Olink	OID20664	Q9H4D0	CLSTN2	rs774785270	3:139893823	GTGGGGAAAC	G	0.780548	0.0603915	0.0452271	0.18178	0.75882
Alzheimer's disease	Olink	OID21030	Q99731	CCL19	rs10972202	9:34707817	T	C	0.122694	0.272777	0.204345	0.181914	0.75882
Alzheimer's disease	Olink	OID20151	Q13158	FADD	rs10898847	11:70199816	A	G	0.407972	-0.241036	0.180777	0.182422	0.75882
Alzheimer's disease	Olink	OID30244	Q8IVF2	AHNAK2	rs9805957	14:104970720	C	A	0.642451	0.0927984	0.0695988	0.182422	0.75882
Alzheimer's disease	SomaScan	2811_27	Q15389	ANGPT1	rs1461993	8:107072760	A	G	0.35771	0.294985	0.221239	0.182422	0.75882
Alzheimer's disease	SomaScan	3322_52	Q6UXM1	LRIG3	rs143005536	12:59111652	T	C	0.01048	-0.146651	0.110302	0.18367	0.760721
Alzheimer's disease	Olink	OID20482	Q7Z6M3	MILR1	rs138176943	17:64468504	A	G	0.0577858	-0.0593976	0.0447052	0.183963	0.760721
Alzheimer's disease	Olink	OID30295	Q7Z7M9	GALNT5	rs714649	2:157284580	G	T	0.981809	-0.0727098	0.054745	0.184127	0.760721
Alzheimer's disease	SomaScan	10558_26	Q9HC56	PCDH9	rs5804316	13:67220270	A	AT	0.1144	-0.108762	0.0821684	0.185619	0.763527
Alzheimer's disease	SomaScan	6649_51	O95631	NTN1	rs72809986	17:9080705	G	A	0.83821	-0.0643859	0.0486613	0.185787	0.763984
Alzheimer's disease	SomaScan	16613_3	Q12864	CDH17	rs7833351	8:94169950	G	A	0.31181	0.075084	0.05678	0.186045	0.764101
Alzheimer's disease	Olink	OID20064	P36952	SERPINB5	rs4048352	18:63489975	A	G	0.631228	0.365686	0.276585	0.186119	0.764167
Alzheimer's disease	SomaScan	16621_77	Q8NCW5	APOA1BP	rs10796961	1:156586529	A	G	0.98055	0.0992352	0.0751725	0.186802	0.766026
Alzheimer's disease	Olink	OID31505	P13284	IFI30	rs7259445	19:18172201	A	C	0.781609	0.0441566	0.0335117	0.187622	0.767735
Alzheimer's disease	SomaScan	8053_16	Q8TBM8	DNAJB14	rs55797991	4:99850238	C	T	0.87669	-0.326579	0.247914	0.187736	0.767735
Alzheimer's disease	SomaScan	12459_13	Q9HB21	PLEKHA1	rs10788274	10:122301287	G	A	0.4337	0.0663121	0.0503546	0.187872	0.767735
Alzheimer's disease	Olink	OID30388	O43280	TREH	rs11455968	11:118692994	GA	G	0.325361	-0.0230783	0.0175349	0.188131	0.7678
Alzheimer's disease	Olink	OID30909	P61366	OSTN	rs34711532	3:191131788	C	CG	0.270856	0.20124	0.153055	0.188572	0.7678
Alzheimer's disease	Olink	OID30681	P07333	CSF1R	rs56048668	5:150080979	A	C	0.993335	-0.297415	0.226345	0.188849	0.7678
Alzheimer's disease	SomaScan	13682_47	P07333	CSF1R	rs56048668	5:150080979	A	C	0.99774	-0.312218	0.237611	0.188849	0.7678
Alzheimer's disease	Olink	OID20522	P01588	EPO	rs2075672	7:100642673	G	A	0.622694	0.254874	0.194067	0.189071	0.767908
Alzheimer's disease	Olink	OID30219	P36776	LONP1	rs74996080	19:5705478	G	T	0.895458	0.119944	0.0914708	0.189762	0.768716
Alzheimer's disease	Olink	OID30891	Q9BV20	MRI1	rs6511887	19:13758437	G	A	0.577566	-0.0662877	0.050588	0.190079	0.768766
Alzheimer's disease	Olink	OID31294	P04183	TK1	rs144204502	17:78187152	C	T	0.987201	-0.251422	0.191995	0.190357	0.769191
Alzheimer's disease	Olink	OID20297	Q14162	SCARF1	rs2272011	17:1638896	G	A	0.408918	-0.0525723	0.0401558	0.190463	0.769191
Alzheimer's disease	SomaScan	5129_12	Q14162	SCARF1	rs2272011	17:1638896	G	A	0.45271	-0.0504308	0.03852	0.190463	0.769191
Alzheimer's disease	Olink	OID20409	P00915	CA1	rs12544332	8:85343981	C	A	0.411035	-0.215207	0.164504	0.190799	0.769766
Alzheimer's disease	SomaScan	5400_52	P48357	LEPR	rs61781309	1:65617112	G	A	0.83044	-0.0173589	0.0132702	0.190837	0.769766
Alzheimer's disease	SomaScan	12714_38	O75843	AP1G2	rs34015250	14:23557284	A	G	0.9186	-0.138324	0.105777	0.190978	0.770083
Alzheimer's disease	Olink	OID30646	P22455	FGFR4	rs351855	5:177093242	A	G	0.295989	-0.0211067	0.016152	0.191298	0.770083
Alzheimer's disease	Olink	OID31301	Q8TEW0	PARD3	rs9418120	10:34771573	A	G	0.260496	0.27668	0.211812	0.191468	0.770083
Alzheimer's disease	Olink	OID30672	P07998	RNASE1	rs17254387	14:20812519	A	G	0.694281	0.0985857	0.0755517	0.191934	0.770083
Alzheimer's disease	SomaScan	10754_113	Q9HC23	PROK2	rs7634474	3:71780316	A	G	0.19937	0.0385965	0.0295957	0.192191	0.770497
Alzheimer's disease	Olink	OID30343	P23471	PTPRZ1	rs7797305	7:121848083	C	T	0.513429	-0.109773	0.0842585	0.192637	0.770664
Alzheimer's disease	Olink	OID20658	O00253	AGRP	rs35714475	16:67481271	A	G	0.990263	-0.312252	0.239683	0.192653	0.770664
Alzheimer's disease	Olink	OID20960	Q02790	FKBP4	rs3814251	12:2794482	T	C	0.961358	-0.383635	0.294643	0.192906	0.770871
Alzheimer's disease	SomaScan	9870_17	P23381	WARS	rs4905957	14:100370893	T	C	0.76389	-0.0849725	0.0653029	0.193188	0.771519
Alzheimer's disease	Olink	OID21501	Q6FI81	CIAPIN1	rs686402	16:57452701	T	C	0.528259	0.333399	0.256323	0.193361	0.771533
Alzheimer's disease	Olink	OID20583	P50995	ANXA11	rs2784773	10:80160044	C	T	0.644151	0.294261	0.226355	0.193601	0.771564
Alzheimer's disease	SomaScan	19496_1	Q9BXD5	NPL	rs6664202	1:182911012	A	C	0.0233	0.117214	0.0903241	0.194387	0.773076
Alzheimer's disease	Olink	OID30942	Q9UNY4	TTF2	rs75261221	1:117062233	G	A	0.0522167	-0.056736	0.0437314	0.194502	0.77323
Alzheimer's disease	SomaScan	16055_3	Q9BXR6	CFHR5	rs35662416	1:196998224	G	A	0.97	-0.055227	0.0426161	0.195004	0.77391
Alzheimer's disease	Olink	OID20713	Q7KYR7	BTN2A1	rs13202688	6:25993241	G	A	0.0983698	-0.0938742	0.0725503	0.195693	0.774799
Alzheimer's disease	Olink	OID20937	Q13451	FKBP5	rs2817032	6:35720842	C	T	0.286876	0.0972236	0.0751927	0.196013	0.775105
Alzheimer's disease	Olink	OID30606	Q9UI42	CPA4	rs34587586	7:130298758	G	T	0.602725	-0.0355027	0.0274679	0.196178	0.775105
Alzheimer's disease	SomaScan	9267_2	Q9UI42	CPA4	rs34587586	7:130298758	G	T	0.65466	-0.015873	0.0122807	0.196178	0.775105
Alzheimer's disease	Olink	OID20845	Q96PP9	GBP4	rs1142888	1:89186407	T	G	0.492722	-0.0253455	0.0196303	0.196655	0.776299
Alzheimer's disease	Olink	OID20894	Q9NQ88	TIGAR	rs3217860	12:4289884	A	G	0.752319	-0.335222	0.259721	0.196809	0.776673
Alzheimer's disease	Olink	OID20171	Q8NI22	MCFD2	rs2117168	2:46928080	C	T	0.293238	-0.141245	0.109551	0.197291	0.777196
Alzheimer's disease	SomaScan	4968_50	P40121	CAPG	rs62623452	2:85402143	C	T	0.98296	-0.0769421	0.0597889	0.19813	0.778112
Alzheimer's disease	SomaScan	2615_60	P52803	EFNA5	rs5870274	5:107601422	T	TTC	0.49549	-0.147082	0.114309	0.198194	0.778112
Alzheimer's disease	SomaScan	6451_64	Q9BXN1	ASPN	rs2761681	9:92424655	A	G	0.63187	0.0491469	0.0381971	0.19821	0.778112
Alzheimer's disease	SomaScan	8394_56	P10153	RNASE2	rs2233859	14:20891649	A	C	0.46752	0.14116	0.109713	0.198225	0.778112
Alzheimer's disease	Olink	OID20795	Q8IU54	IFNL1	rs30461	19:39298475	A	G	0.895845	0.356797	0.27764	0.198755	0.778532
Alzheimer's disease	Olink	OID30746	P05090	APOD	rs139828053	3:195572021	T	C	0.968688	0.131376	0.102305	0.199088	0.779021
Alzheimer's disease	SomaScan	13405_61	P20155	SPINK2	rs11941268	4:56823077	T	C	0.02611	0.0817844	0.0636927	0.199126	0.779021
Alzheimer's disease	SomaScan	2516_57	O00585	CCL21	rs10972211	9:34729993	A	G	0.14707	0.180014	0.140315	0.199518	0.77905
Alzheimer's disease	Olink	OID30759	P11226	MBL2	rs7899547	10:52777079	G	T	0.653604	0.0209882	0.016397	0.200545	0.781228
Alzheimer's disease	SomaScan	3000_66	P11226	MBL2	rs7899547	10:52777079	G	T	0.66012	0.0214405	0.0167504	0.200545	0.781228
Alzheimer's disease	Olink	OID30396	P39059	COL15A1	rs10819566	9:99001195	C	T	0.364679	0.0992173	0.0775795	0.200928	0.781577
Alzheimer's disease	Olink	OID21312	O75054	IGSF3	rs2284860	1:116580265	C	T	0.216555	0.217736	0.170362	0.201223	0.781818
Alzheimer's disease	SomaScan	9837_60	P15559	NQO1	rs2161631	16:69523045	C	A	0.82962	0.0267007	0.0208962	0.201328	0.781818
Alzheimer's disease	Olink	OID20224	Q01973	ROR1	rs6588083	1:64148328	T	C	0.829641	0.0622542	0.0487869	0.201941	0.781818
Alzheimer's disease	Olink	OID31092	Q9BQT9	CLSTN3	rs2167285	12:7131705	C	T	0.433669	0.039525	0.0309791	0.202004	0.781818
Alzheimer's disease	SomaScan	2635_61	Q6UX15	LAYN	rs4938792	11:111550211	T	C	0.62355	0.353728	0.277247	0.202004	0.781818
Alzheimer's disease	Olink	OID20362	P14543	NID1	rs76183323	1:236067017	G	A	0.989406	0.146133	0.114622	0.20234	0.781818
Alzheimer's disease	SomaScan	3213_65	P14543	NID1	rs76183323	1:236067017	G	A	0.9767	0.200975	0.157638	0.20234	0.781818
Alzheimer's disease	SomaScan	17153_46	P43628	KIR2DL3	rs62121582	19:54766108	T	C	0.27506	-0.0523894	0.0411101	0.202533	0.781878
Alzheimer's disease	Olink	OID30913	P09455	RBP1	rs2071387	3:139538761	G	A	0.182421	-0.174141	0.136825	0.203115	0.782083
Alzheimer's disease	SomaScan	18386_36	P35754	GLRX	rs6556885	5:95825737	G	A	0.74389	0.248521	0.195266	0.203115	0.782083
Alzheimer's disease	SomaScan	19279_42	P09455	RBP1	rs2071387	3:139538761	G	A	0.20571	-0.264151	0.207547	0.203115	0.782083
Alzheimer's disease	SomaScan	5459_33	P01037	CST1	rs4260306	20:23749699	C	T	0.74499	0.0370304	0.029121	0.203514	0.782914
Alzheimer's disease	SomaScan	4324_33	P09228	CST2	rs4260306	20:23749699	C	T	0.74499	0.0375433	0.0295243	0.203514	0.782914
Alzheimer's disease	Olink	OID21453	Q00796	SORD	rs56060952	15:45036783	C	T	0.128179	0.176285	0.138684	0.203684	0.782914
Alzheimer's disease	SomaScan	15447_45	Q00796	SORD	rs56060952	15:45036783	C	T	0.15838	0.122331	0.0962386	0.203684	0.782914
Alzheimer's disease	Olink	OID20128	P48357	LEPR	rs10399687	1:65608299	C	T	0.828888	-0.0851317	0.0670185	0.203988	0.783041
Alzheimer's disease	SomaScan	3210_1	P53582	METAP1	rs2123782	4:99005814	T	C	0.38707	-0.287023	0.225954	0.203988	0.783041
Alzheimer's disease	SomaScan	17384_110	P08237	PFKM	rs4760682	12:48118502	A	C	0.80686	0.117417	0.0924658	0.204141	0.78309
Alzheimer's disease	SomaScan	11696_7	P29373	CRABP2	rs79054104,rs79160890	1:156707877	A	AGAT	0.56933	0.0653419	0.0515325	0.204807	0.783424
Alzheimer's disease	SomaScan	11377_19	P40394	ADH7	rs17529509	4:99430279	C	A	0.9279	0.0715804	0.0564611	0.204876	0.783424
Alzheimer's disease	Olink	OID21441	O60243	HS6ST1	rs6761320	2:128292780	C	T	0.571642	-0.0886174	0.0700364	0.205762	0.784334
Alzheimer's disease	SomaScan	2864_2	Q02750	MAP2K1	rs34591673	15:66364765	A	G	0.06492	-0.298574	0.236185	0.206176	0.78459
Alzheimer's disease	SomaScan	15506_34	Q9Y561	LRP12	rs11779332	8:104365567	A	G	0.11631	-0.403204	0.319092	0.206374	0.784647
Alzheimer's disease	SomaScan	12697_30	P48426	PIP4K2A	rs11013176	10:22888542	A	G	0.71631	0.162119	0.128411	0.206769	0.785195
Alzheimer's disease	Olink	OID20618	P68106	FKBP1B	rs72781692	2:24040449	T	G	0.797704	-0.0871374	0.0690819	0.207178	0.785598
Alzheimer's disease	Olink	OID30329	Q9BXD5	NPL	rs116448311	1:183127290	C	T	0.994535	0.0831841	0.0659736	0.207356	0.785686
Alzheimer's disease	Olink	OID20799	P53985	SLC16A1	rs6670866	1:112886205	A	G	0.438589	0.300606	0.239192	0.208842	0.788973
Alzheimer's disease	Olink	OID21482	Q9NP84	TNFRSF12A	rs74758164	16:3020627	T	C	0.0393235	-0.389956	0.310579	0.209269	0.789233
Alzheimer's disease	SomaScan	18891_98	P32456	GBP2	rs1886912	1:89044514	A	G	0.80171	0.250794	0.2	0.209854	0.790366
Alzheimer's disease	SomaScan	17161_1	P39656	DDOST	rs12080178	1:20619773	G	A	0.6603	-0.309904	0.247604	0.210711	0.790804
Alzheimer's disease	SomaScan	14151_4	P05161	ISG15	rs1921	1:1014228	A	G	0.45719	-0.0777236	0.0621138	0.210822	0.790804
Alzheimer's disease	Olink	OID20540	P78410	BTN3A2	rs17528178	6:25983549	C	T	0.901455	0.0453253	0.0362602	0.2113	0.790804
Alzheimer's disease	SomaScan	6462_12	Q99727	TIMP4	rs373827	3:12034975	A	G	0.83898	-0.0568047	0.0454438	0.2113	0.790804
Alzheimer's disease	Olink	OID30512	Q9H0U9	TSPYL1	rs61746508	6:116279453	C	A	0.98343	-0.208978	0.167231	0.211432	0.790804
Alzheimer's disease	Olink	OID20730	Q9H3U7	SMOC2	rs56296467	6:168463127	T	C	0.722478	0.0508381	0.040721	0.211867	0.790804
Alzheimer's disease	SomaScan	15635_4	Q9H3U7	SMOC2	rs56296467	6:168463127	T	C	0.73877	0.06432	0.05152	0.211867	0.790804
Alzheimer's disease	SomaScan	7161_25	O95479	H6PD	rs7555568	1:9232547	G	A	0.57888	-0.0402597	0.0322511	0.211913	0.790804
Alzheimer's disease	SomaScan	12445_50	Q96NW4	ANKRD27	rs17693106	19:32634149	G	A	0.59773	-0.346743	0.277778	0.21193	0.790804
Alzheimer's disease	SomaScan	14066_49	Q86UL8	MAGI2	rs59169073	7:79428907	C	T	0.15967	0.0435166	0.0348837	0.212223	0.790804
Alzheimer's disease	Olink	OID31138	P11137	MAP2	rs112553487	2:209575372	T	C	0.0119376	0.219564	0.176057	0.212356	0.790804
Alzheimer's disease	SomaScan	13934_3	O15068	MCF2L	rs3011487	13:112924107	C	T	0.48488	-0.0895165	0.0718047	0.21252	0.790804
Alzheimer's disease	SomaScan	9251_28	Q9Y2E5	MAN2B2	rs4334820	4:6600015	G	A	0.42171	0.0236763	0.0189931	0.212553	0.790804
Alzheimer's disease	Olink	OID31460	O75071	EFCAB14	rs3737729	1:46716811	T	C	0.492719	-0.208247	0.167068	0.212589	0.790804
Alzheimer's disease	SomaScan	8465_52	P09668	CTSH	rs2289702	15:78944951	C	T	0.89436	0.0239369	0.0192044	0.212607	0.790804
Alzheimer's disease	Olink	OID30662	Q58EX2	SDK2	rs11655934	17:73591438	G	A	0.850595	0.0413846	0.0332263	0.212935	0.790804
Alzheimer's disease	Olink	OID21354	P42658	DPP6	rs3734960	7:154892443	C	T	0.262145	-0.0759951	0.0610264	0.213028	0.790804
Alzheimer's disease	SomaScan	6342_10	Q6UXI9	NPNT	rs34712979	4:105897896	G	A	0.75601	-0.129328	0.10387	0.213096	0.790804
Alzheimer's disease	SomaScan	5813_58	P01588	EPO	rs221799	7:100690922	A	G	0.58963	0.265217	0.213043	0.213169	0.790804
Alzheimer's disease	Olink	OID20417	Q15582	TGFBI	rs13159365	5:136053744	C	T	0.489719	0.0326216	0.0262073	0.213222	0.790804
Alzheimer's disease	SomaScan	9216_100	O15031	PLXNB2	rs28379706	22:50289633	C	T	0.38482	-0.0482911	0.0388093	0.213382	0.791104
Alzheimer's disease	Olink	OID21084	P23381	WARS1	rs12882934	14:100379120	C	A	0.744759	-0.0810279	0.0651324	0.213482	0.791104
Alzheimer's disease	Olink	OID21103	P14780	MMP9	rs17576	20:46011586	G	A	0.351364	0.126793	0.101986	0.213778	0.791104
Alzheimer's disease	Olink	OID20916	P11464	PSG1	rs12986075	19:42868882	G	A	0.801287	0.0346168	0.0278598	0.214038	0.791407
Alzheimer's disease	Olink	OID20227	P09467	FBP1	rs499206	9:94597197	G	A	0.924969	-0.05717	0.0460488	0.214418	0.791575
Alzheimer's disease	Olink	OID31431	P43627	KIR2DL2	rs60955532	19:54741750	A	C	0.559682	-0.0588676	0.0474167	0.214422	0.791575
Alzheimer's disease	Olink	OID21047	P01178	OXT	rs877172	20:3069244	G	T	0.312409	-0.0328719	0.026489	0.214619	0.791575
Alzheimer's disease	SomaScan	8356_88	P01178	OXT	rs877172	20:3069244	G	T	0.33172	-0.0564538	0.0454919	0.214619	0.791575
Alzheimer's disease	Olink	OID21194	P50749	RASSF2	rs2246735	20:4822848	T	C	0.572562	0.205459	0.165625	0.214788	0.79176
Alzheimer's disease	Olink	OID20539	Q6ZMH5	SLC39A5	rs4759218	12:56214143	T	C	0.948733	0.270022	0.21807	0.215629	0.793249
Alzheimer's disease	Olink	OID20535	P13232	IL7	rs146201210	8:78835822	C	T	0.904772	0.167979	0.135696	0.215752	0.793249
Alzheimer's disease	SomaScan	14048_7	Q9NPH3	IL1RAP	rs2885373	3:190628679	T	C	0.14272	0.0176429	0.0142555	0.215856	0.793249
Alzheimer's disease	Olink	OID30583	Q9BRK3	MXRA8	rs1240708	1:1400410	A	G	0.817866	0.399056	0.322641	0.216146	0.793249
Alzheimer's disease	Olink	OID30769	P02647	APOA1	rs2727784	11:116840425	C	T	0.350251	0.297219	0.240606	0.216721	0.794704
Alzheimer's disease	Olink	OID21265	P10747	CD28	rs7369876	2:203771749	T	C	0.831807	-0.087693	0.0711544	0.217788	0.796505
Alzheimer's disease	Olink	OID30748	Q15848	ADIPOQ	rs143257534	3:186834099	C	T	0.974014	-0.0953111	0.0774199	0.218288	0.796505
Alzheimer's disease	SomaScan	3554_24	Q15848	ADIPOQ	rs143257534	3:186834099	C	T	0.96556	-0.0923416	0.0750079	0.218288	0.796505
Alzheimer's disease	SomaScan	8229_1	Q4G148	GXYLT1	rs139695917	12:42133239	C	T	0.01327	0.0502807	0.0408456	0.218325	0.796505
Alzheimer's disease	Olink	OID20081	O43854	EDIL3	5:84018783:CAT:C	5:84018783	CAT	C	0.767004	-0.208445	0.169361	0.218409	0.796505
Alzheimer's disease	Olink	OID30622	P54764	EPHA4	rs10932916	2:221525251	A	G	0.514138	-0.126204	0.102541	0.218409	0.796505
Alzheimer's disease	SomaScan	3283_21	Q15582	TGFBI	rs916951	5:136048754	A	G	0.56403	0.0378902	0.0307858	0.218409	0.796505
Alzheimer's disease	Olink	OID21072	P02749	APOH	rs1801689	17:66214462	A	C	0.969914	0.0391379	0.0318166	0.218657	0.796754
Alzheimer's disease	SomaScan	8288_27	P02749	APOH	rs1801689	17:66214462	A	C	0.98933	0.0302918	0.0246253	0.218657	0.796754
Alzheimer's disease	SomaScan	15633_6	P02753	RBP4	rs10882283	10:93601207	A	C	0.64252	0.238596	0.194152	0.219103	0.796877
Alzheimer's disease	Olink	OID20909	P36269	GGT5	rs11090315	22:24246913	G	A	0.207353	-0.0701424	0.0570856	0.219176	0.796877
Alzheimer's disease	SomaScan	17327_3	Q9BT09	CNPY3	rs9471969	6:42938646	G	T	0.72286	-0.141536	0.11522	0.219299	0.796877
Alzheimer's disease	Olink	OID31516	Q9HC56	PCDH9	rs73196184	13:67234051	A	G	0.113489	-0.0886322	0.0721971	0.219581	0.797067
Alzheimer's disease	Olink	OID30707	P0DUB6;P0DTE7;P0DTE8	AMY1A;AMY1B;AMY1C	rs72694438	1:103822256	A	G	0.206807	0.0550474	0.044881	0.220003	0.797469
Alzheimer's disease	SomaScan	17682_1	P15529	CD46	rs2488253	1:207765364	C	A	0.45257	0.0746455	0.0608841	0.220188	0.797469
Alzheimer's disease	Olink	OID20533	P19474	TRIM21	rs184963064	11:4175903	G	A	0.988206	0.358999	0.292952	0.220404	0.797469
Alzheimer's disease	SomaScan	13552_7	Q9UH65	SWAP70	rs360139	11:9753544	A	G	0.35638	0.0440791	0.0359781	0.220513	0.797469
Alzheimer's disease	Olink	OID30945	Q8TC05	MDM1	rs2870812	12:68325436	G	A	0.287201	-0.0947717	0.0774051	0.220817	0.797469
Alzheimer's disease	SomaScan	17722_5	Q02790	FKBP4	rs12827857	12:2816220	G	A	0.94087	-0.273056	0.223026	0.22083	0.797469
Alzheimer's disease	SomaScan	9213_24	O95954	FTCD	rs61735836	21:46152973	T	C	0.04398	0.082386	0.0673044	0.220922	0.797469
Alzheimer's disease	SomaScan	12522_6	P54727	RAD23B	rs35827173	9:107327437	C	T	0.20991	-0.33121	0.270701	0.22113	0.797469
Alzheimer's disease	SomaScan	8969_49	P08571	CD14	rs5744454	5:140633982	T	G	0.69255	-0.109763	0.0897098	0.22113	0.797469
Alzheimer's disease	SomaScan	11237_49	Q15113	PCOLCE	rs7385804	7:100638347	A	C	0.6485	0.113325	0.0927771	0.221906	0.797889
Alzheimer's disease	Olink	OID21318	Q49AH0	CDNF	rs11814337	10:14862655	G	A	0.107147	-0.0852443	0.0698311	0.222192	0.798098
Alzheimer's disease	SomaScan	13481_24	Q15560	TCEA2	rs6011275	20:64068875	T	G	0.67291	0.133517	0.109429	0.222417	0.798568
Alzheimer's disease	SomaScan	6609_22	P09543	CNP	rs12602950	17:41971811	A	G	0.70312	0.248447	0.203727	0.22265	0.798568
Alzheimer's disease	Olink	OID31408	Q6UW15	REG3G	rs2861742	2:79080691	A	G	0.253381	0.0678303	0.0556557	0.222939	0.798568
Alzheimer's disease	SomaScan	4155_3	P24821	TNC	rs1138545	9:115073620	T	C	0.17312	0.0211725	0.0173766	0.223054	0.798568
Alzheimer's disease	Olink	OID20254	Q14767	LTBP2	rs888414	14:74638202	G	A	0.61741	0.169868	0.1395	0.223343	0.798957
Alzheimer's disease	SomaScan	3049_61	P07477	PRSS1	rs62470638	7:142726322	A	G	0.06806	0.344427	0.283282	0.224043	0.799095
Alzheimer's disease	Olink	OID21112	Q9Y240	CLEC11A	rs141369989	19:50723250	A	G	0.0285219	0.0763156	0.0627836	0.224162	0.799095
Alzheimer's disease	SomaScan	2925_9	P05121	SERPINE1	rs7782121	7:101193338	G	A	0.09079	-0.273729	0.225424	0.224639	0.799095
Alzheimer's disease	Olink	OID31322	P50454	SERPINH1	rs514887	11:75581004	A	G	0.534114	-0.133838	0.110306	0.225002	0.799095
Alzheimer's disease	SomaScan	8923_94	Q8N428	GALNT16	rs12100668	14:69326758	A	G	0.59231	0.108012	0.0890208	0.225002	0.799095
Alzheimer's disease	SomaScan	10800_15	P50454	SERPINH1	rs514887	11:75581004	A	G	0.55914	-0.147727	0.121753	0.225002	0.799095
Alzheimer's disease	Olink	OID21406	P47929;P47929	LGALS7B;LGALS7	rs6508818	19:38786514	G	A	0.578367	0.0812395	0.0670337	0.225543	0.799323
Alzheimer's disease	Olink	OID30889	Q8IY33	MICALL2	rs2289035	7:1498978	A	G	0.397817	0.26551	0.219082	0.225543	0.799323
Alzheimer's disease	Olink	OID30321	O14933	UBE2L6	rs28362950	11:57604445	A	G	0.267431	0.0768001	0.0634093	0.225826	0.799323
Alzheimer's disease	Olink	OID30513	P26436	ACRV1	rs77322490	11:125831449	T	C	0.189053	0.340628	0.281323	0.225968	0.799323
Alzheimer's disease	SomaScan	11568_2	P68106	FKBP1B	rs72781696	2:24044144	C	T	0.79151	-0.0823348	0.0680325	0.226192	0.799323
Alzheimer's disease	SomaScan	4234_8	Q01638	IL1RL1	rs11676124	2:102324878	T	C	0.34641	-0.0247751	0.0204844	0.226486	0.799323
Alzheimer's disease	Olink	OID20361	Q14515	SPARCL1	rs56273319	4:87491872	G	A	0.353374	-0.0252231	0.0208791	0.227027	0.799881
Alzheimer's disease	Olink	OID21337	Q14241	ELOA	rs35863927	1:23725444	C	T	0.596584	-0.208924	0.172943	0.227027	0.799881
Alzheimer's disease	Olink	OID30394	Q9HCU0	CD248	rs74818906	11:66315572	T	C	0.0109657	0.244988	0.202893	0.22725	0.800122
Alzheimer's disease	Olink	OID20460	O14904	WNT9A	rs4653881	1:227892238	C	T	0.622487	-0.140543	0.116472	0.227561	0.800914
Alzheimer's disease	Olink	OID21481	P20851	C4BPB	1:207112189:CAT:C	1:207112189	CAT	C	0.932683	0.105745	0.0876907	0.227863	0.801236
Alzheimer's disease	Olink	OID31004	P22102	GART	rs2007041	21:33521888	T	C	0.231196	0.155545	0.129103	0.228273	0.802295
Alzheimer's disease	SomaScan	17726_3	Q9NR31	SAR1A	rs870801	10:70169990	A	C	0.3952	-0.114076	0.0947298	0.228502	0.802295
Alzheimer's disease	SomaScan	5763_67	Q8WTQ1	DEFB104A	rs113934240	8:7472479	C	T	0.09692	0.197358	0.164131	0.229193	0.802295
Alzheimer's disease	SomaScan	4468_21	Q9NRA0	SPHK2	rs10426317	19:48645524	C	T	0.26208	-0.294366	0.24507	0.229693	0.802295
Alzheimer's disease	Olink	OID20480	Q96RJ3	TNFRSF13C	rs763882049	22:41931492	AAT	A	0.905331	-0.0361986	0.0301445	0.229815	0.802295
Alzheimer's disease	Olink	OID30360	Q7Z7K0	CMC1	rs140842919	3:28389259	G	T	0.984888	0.331795	0.276496	0.230139	0.802295
Alzheimer's disease	SomaScan	9578_263	A6NHS7	MANSC4	rs11049139	12:27774211	T	G	0.21699	-0.0356831	0.0297359	0.230139	0.802295
Alzheimer's disease	SomaScan	6081_52	Q9UKZ9	PCOLCE2	rs6794287	3:142883824	T	C	0.37095	-0.0403135	0.0335946	0.230139	0.802295
Alzheimer's disease	Olink	OID20835	O60240	PLIN1	rs150004289	15:89673215	G	A	0.99713	-0.336909	0.280823	0.230249	0.802295
Alzheimer's disease	Olink	OID30391	Q96NZ9	PRAP1	rs143674922	10:133348399	G	A	0.981811	0.0875415	0.072977	0.230303	0.802295
Alzheimer's disease	SomaScan	18180_58	Q8WWV3	RTN4IP1	rs9373885	6:106635743	C	T	0.72787	0.284327	0.237171	0.230594	0.802305
Alzheimer's disease	Olink	OID30341	P51688	SGSH	rs7503034	17:80210594	C	T	0.668645	0.0205449	0.0171584	0.231163	0.802305
Alzheimer's disease	Olink	OID20137	Q03154	ACY1	rs150416778	3:51982820	C	T	0.979914	-0.307099	0.256673	0.231518	0.802305
Alzheimer's disease	Olink	OID30611	P40197	GP5	rs10638925	3:194399020	C	CCATAAA	0.77123	0.147636	0.123517	0.231983	0.80288
Alzheimer's disease	Olink	OID20157	P55285	CDH6	rs4626350	5:30839344	A	G	0.555131	-0.0337041	0.0282174	0.232304	0.80296
Alzheimer's disease	SomaScan	10977_55	Q8WVF2	UCMA	rs1537771	10:13241177	C	T	0.87126	-0.0620429	0.0519546	0.23241	0.803116
Alzheimer's disease	SomaScan	5638_23	Q8NBJ5	COLGALT1	rs4808666	19:17557324	C	T	0.55352	-0.136471	0.11451	0.233347	0.803288
Alzheimer's disease	SomaScan	6409_57	Q8IZF2	ADGRF5	rs556154	6:46855632	T	C	0.96699	0.0229315	0.0192437	0.233403	0.803288
Alzheimer's disease	SomaScan	8992_1	Q9UHN6	TMEM2	rs7046271	9:71649174	A	G	0.7006	-0.114583	0.096201	0.233621	0.803288
Alzheimer's disease	Olink	OID20291	P19021	PAM	rs35658696	5:103003107	A	G	0.945708	-0.0389803	0.0327581	0.234068	0.803702
Alzheimer's disease	Olink	OID20195	P35754	GLRX	rs6556886	5:95827745	G	A	0.870874	0.0342855	0.028837	0.234463	0.803702
Alzheimer's disease	Olink	OID30531	Q9H3T2	SEMA6C	rs758673791	1:151126711	T	TAGAA	0.780703	-0.187064	0.157385	0.234608	0.803702
Alzheimer's disease	Olink	OID30982	Q9BZJ3	TPSD1	rs113612401	16:1277435	A	G	0.0289196	-0.0850635	0.0715973	0.234801	0.803702
Alzheimer's disease	SomaScan	9595_11	O60909	B4GALT2	rs3762423	1:43979995	T	C	0.96957	0.0679293	0.0571845	0.234874	0.803702
Alzheimer's disease	Olink	OID21007	Q9HCK4	ROBO2	rs775722	3:77594465	T	C	0.553706	0.1659	0.139705	0.23503	0.803786
Alzheimer's disease	SomaScan	12494_99	P60520	GABARAPL2	rs16975835	16:75555173	G	A	0.87346	0.24254	0.204285	0.235123	0.803786
Alzheimer's disease	Olink	OID20981	O14763	TNFRSF10B	rs1105944	8:23027596	G	A	0.895745	-0.0531901	0.044821	0.235337	0.803938
Alzheimer's disease	Olink	OID21474	Q96PD2	DCBLD2	rs12487717	3:98886163	G	A	0.986918	-0.0853228	0.0719424	0.235627	0.803938
Alzheimer's disease	SomaScan	11514_196	P13987	CD59	rs831630	11:33721473	C	T	0.67337	0.101751	0.0858862	0.236131	0.803938
Alzheimer's disease	Olink	OID30924	Q5VT99	LRRC38	rs35329337	1:13496156	AAT	A	0.313575	-0.0573829	0.048469	0.236449	0.803938
Alzheimer's disease	SomaScan	11104_13	P36222	CHI3L1	rs12141494	1:203182297	G	A	0.4428	0.0167081	0.0141223	0.23677	0.803938
Alzheimer's disease	Olink	OID20648	P14317	HCLS1	rs3732410	3:121696873	C	T	0.225117	-0.206055	0.174354	0.237278	0.803938
Alzheimer's disease	SomaScan	6923_1	O00469	PLOD2	rs895930	3:146126686	G	A	0.52438	0.2089	0.176761	0.237278	0.803938
Alzheimer's disease	Olink	OID20950	P08134	RHOC	rs6537748	1:112671759	T	G	0.552731	-0.212109	0.179859	0.238275	0.804556
Alzheimer's disease	Olink	OID21165	Q8IWL2	SFTPA1	rs1965708	10:79557289	G	T	0.812836	0.100063	0.0849127	0.238628	0.804556
Alzheimer's disease	SomaScan	9876_20	P09972	ALDOC	rs56147019	17:28664803	C	T	0.98836	-0.163307	0.138671	0.238933	0.804563
Alzheimer's disease	Olink	OID21374	P80511	S100A12	rs3014874	1:153365467	G	A	0.735275	0.0900284	0.076503	0.239277	0.804676
Alzheimer's disease	SomaScan	5852_6	P80511	S100A12	rs3014874	1:153365467	G	A	0.74209	0.0986111	0.0837963	0.239277	0.804676
Alzheimer's disease	Olink	OID20343	P43121	MCAM	rs34587557	11:119314967	T	C	0.949022	-0.17725	0.150694	0.239503	0.804676
Alzheimer's disease	SomaScan	4500_50	Q9Y240	CLEC11A	rs116924815	19:50727476	T	C	0.02638	0.0595355	0.050679	0.240092	0.804676
Alzheimer's disease	SomaScan	19207_119	P55263	ADK	rs4746172	10:74096084	T	C	0.74703	0.347594	0.2959	0.240115	0.804676
Alzheimer's disease	Olink	OID30273	Q6UWR7	ENPP6	rs78293932	4:184217948	T	C	0.0239241	0.0602341	0.0513144	0.240465	0.80475
Alzheimer's disease	SomaScan	15579_26	Q6UWR7	ENPP6	rs78293932	4:184217948	T	C	0.02708	0.332947	0.283643	0.240465	0.80475
Alzheimer's disease	Olink	OID30315	Q9BXN1	ASPN	rs2295941	9:92274705	A	G	0.672752	0.068353	0.0582554	0.240662	0.804908
Alzheimer's disease	SomaScan	3519_3	Q92583	CCL17	rs28695417	16:57410006	A	G	0.07461	0.0747804	0.063739	0.240704	0.804908
Alzheimer's disease	Olink	OID31126	Q13938	CAPS	rs74792734	19:5966123	G	A	0.891037	0.149911	0.127849	0.24097	0.804908
Alzheimer's disease	SomaScan	7156_2	Q6P4F1	FUT10	rs1113663	8:33465609	C	T	0.40187	0.0249926	0.0213173	0.241031	0.804908
Alzheimer's disease	SomaScan	12786_61	Q9NPB8	GPCPD1	rs6133228	20:5571430	A	G	0.3887	0.244318	0.208807	0.241974	0.806919
Alzheimer's disease	Olink	OID20477	Q9P0M4	IL17C	rs17700884	16:88618087	G	T	0.638043	0.14904	0.127392	0.242027	0.806919
Alzheimer's disease	SomaScan	15481_45	P49913	CAMP	rs55771110	3:47305227	A	G	0.14938	-0.227523	0.194495	0.242077	0.806919
Alzheimer's disease	SomaScan	8042_88	Q5DT21	SPINK9	rs187556291	5:148329086	C	T	0.99545	-0.291958	0.25	0.242874	0.807168
Alzheimer's disease	Olink	OID20299	P48745	CCN3	rs2279112	8:119416784	G	A	0.741294	-0.068654	0.0587941	0.242927	0.807168
Alzheimer's disease	Olink	OID20738	Q5KU26	COLEC12	rs2305027	18:334742	C	T	0.50349	-0.145269	0.124516	0.243345	0.807168
Alzheimer's disease	SomaScan	16307_22	Q6UXZ4	UNC5D	rs2405810	8:35261107	T	C	0.52565	-0.169355	0.145161	0.243345	0.807168
Alzheimer's disease	Olink	OID30615	Q8N8U9	BMPER	rs76608738	7:33744526	T	C	0.921066	-0.0951389	0.0817259	0.244375	0.807985
Alzheimer's disease	Olink	OID20346	Q13508	ART3	rs4859610	4:76079288	A	G	0.229225	-0.0702909	0.0604008	0.244528	0.807985
Alzheimer's disease	SomaScan	7970_315	Q13508	ART3	rs4859610	4:76079288	A	G	0.22067	-0.0728138	0.0625686	0.244528	0.807985
Alzheimer's disease	Olink	OID21126	Q9NPH3	IL1RAP	rs6444442	3:190628271	A	G	0.154172	0.0167785	0.0144224	0.244681	0.807985
Alzheimer's disease	SomaScan	19635_69	Q14314	FGL2	rs66471312	7:77221788	T	C	0.83555	0.309623	0.266388	0.245112	0.807985
Alzheimer's disease	Olink	OID21147	Q99727	TIMP4	rs184262	3:12093240	G	A	0.828066	-0.0498667	0.0429346	0.245456	0.808723
Alzheimer's disease	SomaScan	4440_15	Q96P31	FCRL3	rs7528684	1:157701026	G	A	0.41645	-0.0297278	0.0256089	0.245707	0.808723
Alzheimer's disease	SomaScan	9015_1	Q9Y2Y8	PRG3	rs61886960	11:57411820	T	G	0.30897	-0.225694	0.194444	0.245758	0.808723
Alzheimer's disease	Olink	OID21390	Q9Y336	SIGLEC9	rs2075803	19:51125272	A	G	0.446871	0.0291375	0.0251245	0.246162	0.809055
Alzheimer's disease	SomaScan	3007_7	Q9Y336	SIGLEC9	rs2075803	19:51125272	A	G	0.47868	0.013564	0.0116959	0.246162	0.809055
Alzheimer's disease	SomaScan	7779_86	Q9NPF2	CHST11	rs1650132	12:104587879	A	G	0.51898	-0.0606831	0.0523256	0.246162	0.809055
Alzheimer's disease	SomaScan	16781_2	Q8NFI3	ENGASE	rs56107536	17:79074958	A	C	0.13679	0.0417827	0.0360478	0.246419	0.809055
Alzheimer's disease	Olink	OID30159	P22033	MMUT	rs9381788	6:49445576	G	A	0.368908	-0.165496	0.142839	0.246611	0.809303
Alzheimer's disease	SomaScan	4126_22	P17213	BPI	rs1780617	20:38345754	A	G	0.85184	0.042838	0.0369813	0.246713	0.809303
Alzheimer's disease	SomaScan	12381_26	P16152	CBR1	rs16993864	21:36074301	C	A	0.97362	0.0634746	0.054799	0.246735	0.809303
Alzheimer's disease	SomaScan	13090_17	P06703	S100A6	rs149652274	1:153602755	C	T	0.98434	0.287261	0.248066	0.246862	0.809303
Alzheimer's disease	SomaScan	17692_2	O00478	BTN3A3	rs13212534	6:25982782	G	A	0.93774	0.0388788	0.0336799	0.248352	0.812934
Alzheimer's disease	Olink	OID21496	Q02763	TEK	rs682632	9:27183465	A	C	0.039752	0.0439201	0.0380832	0.248801	0.813139
Alzheimer's disease	SomaScan	3773_15	Q02763	TEK	rs682632	9:27183465	A	C	0.0597	0.119128	0.103296	0.248801	0.813139
Alzheimer's disease	Olink	OID20859	Q9Y2V2	CARHSP1	rs12597479	16:8809732	G	T	0.474055	0.213717	0.185393	0.249002	0.813287
Alzheimer's disease	SomaScan	17737_7	P26440	IVD	rs12902310	15:40423228	C	T	0.36207	0.152036	0.132127	0.249862	0.813712
Alzheimer's disease	SomaScan	8351_17	Q6UWY2	PRSS57	rs62131274	19:694466	A	G	0.68265	0.0414583	0.0360417	0.250025	0.813712
Alzheimer's disease	Olink	OID30581	P01037	CST1	rs4549181	20:23748236	C	T	0.700216	0.0315818	0.0274624	0.250144	0.813727
Alzheimer's disease	Olink	OID20745	Q92583	CCL17	rs9302690	16:57409056	A	G	0.0810135	0.076636	0.0666628	0.250306	0.813727
Alzheimer's disease	SomaScan	17821_20	O60551	NMT2	rs4237446	10:15199924	C	T	0.19649	-0.275132	0.239418	0.250485	0.813727
Alzheimer's disease	Olink	OID30141	A6NHS7	MANSC4	rs12370269	12:27771725	G	A	0.227711	-0.0207834	0.0181188	0.251357	0.81459
Alzheimer's disease	SomaScan	11117_2	Q8TB22	SPATA20	rs9890200	17:50547162	A	C	0.59037	-0.0536829	0.0468165	0.251519	0.81459
Alzheimer's disease	Olink	OID30655	P35611	ADD1	rs1012365	4:2915881	G	A	0.813615	0.120638	0.105346	0.252142	0.81547
Alzheimer's disease	Olink	OID31017	Q9H6Q3	SLA2	rs113102870	20:36614393	G	A	0.99331	0.205719	0.179677	0.252235	0.81547
Alzheimer's disease	SomaScan	8325_37	P08319	ADH4	rs2602844	4:99099836	T	C	0.57692	0.155929	0.136321	0.252692	0.81547
Alzheimer's disease	Olink	OID21303	Q9Y662	HS3ST3B1	rs17669311	17:13933734	A	G	0.392123	-0.051069	0.0446853	0.253098	0.81547
Alzheimer's disease	Olink	OID31020	Q8N967	LRTM2	rs41276696	12:1831348	G	A	0.959969	0.13031	0.114089	0.253379	0.81547
Alzheimer's disease	SomaScan	3313_21	Q15485	FCN2	rs11103563	9:134886852	A	G	0.90094	-0.0407571	0.0357197	0.253859	0.81547
Alzheimer's disease	Olink	OID20339	P13987	CD59	rs704701	11:33722133	T	G	0.679165	0.0729041	0.0639438	0.254233	0.81547
Alzheimer's disease	SomaScan	8300_82	O75381	PEX14	rs684016	1:10477033	A	C	0.50845	-0.320236	0.280943	0.254345	0.81547
Alzheimer's disease	Olink	OID21431	P40121	CAPG	rs6886	2:85394936	T	C	0.332645	-0.0197256	0.0173173	0.254673	0.81547
Alzheimer's disease	Olink	OID30123	P38935	IGHMBP2	rs11228377	11:68835878	T	C	0.401634	-0.208443	0.183177	0.255149	0.81547
Alzheimer's disease	SomaScan	11192_168	Q9GZM7	TINAGL1	rs4949445	1:31560944	G	A	0.47589	-0.186296	0.163812	0.255432	0.81547
Alzheimer's disease	Olink	OID20590	Q6UXB4	CLEC4G	rs76560987	19:7734566	T	C	0.0709042	-0.0908069	0.0798566	0.255487	0.81547
Alzheimer's disease	SomaScan	10781_19	Q6UXB4	CLEC4G	rs76560987	19:7734566	T	C	0.07469	-0.167736	0.147509	0.255487	0.81547
Alzheimer's disease	Olink	OID21269	P09110	ACAA1	rs61095322	3:38126634	A	C	0.956028	0.189743	0.166877	0.255527	0.81547
Alzheimer's disease	SomaScan	10620_21	P08118	MSMB	rs7905059	10:46168784	T	C	0.71424	-0.0426618	0.037557	0.255989	0.81562
Alzheimer's disease	SomaScan	5704_74	P51124	GZMM	rs1599882	19:549678	G	A	0.99462	-0.262691	0.231467	0.256417	0.816249
Alzheimer's disease	Olink	OID30705	P34096	RNASE4	rs12588573	14:20678425	C	T	0.782332	-0.0553394	0.0487645	0.256446	0.816249
Alzheimer's disease	SomaScan	5644_60	P34096	RNASE4	rs12588573	14:20678425	C	T	0.78452	-0.0557088	0.0490899	0.256446	0.816249
Alzheimer's disease	Olink	OID21065	Q96B86	RGMA	rs3752102	15:93072785	C	A	0.531241	-0.0782579	0.0690252	0.256896	0.816452
Alzheimer's disease	SomaScan	5483_1	Q96B86	RGMA	rs3752102	15:93072785	C	A	0.52628	-0.110285	0.0972739	0.256896	0.816452
Alzheimer's disease	SomaScan	10916_44	Q13018	PLA2R1	rs3749117	2:160028931	T	C	0.45236	0.0213183	0.0188334	0.257658	0.816452
Alzheimer's disease	SomaScan	10396_6	Q07820	MCL1	rs41272019	1:150963335	C	T	0.99192	0.0755146	0.0668714	0.258792	0.817447
Alzheimer's disease	Olink	OID30678	Q0ZGT2	NEXN	rs9661193	1:77915367	C	T	0.924188	-0.201223	0.178342	0.259192	0.817447
Alzheimer's disease	Olink	OID21396	Q15116	PDCD1	rs28427495	2:241905839	G	A	0.887824	-0.132178	0.11715	0.259202	0.817447
Alzheimer's disease	Olink	OID20329	P24158	PRTN3	rs10425544	19:836043	C	T	0.712953	-0.0528879	0.0468779	0.259233	0.817447
Alzheimer's disease	SomaScan	9748_31	P21266	GSTM3	rs4970772	1:109707546	G	A	0.66177	-0.0301525	0.0267261	0.259233	0.817447
Alzheimer's disease	Olink	OID20706	Q99435	NELL2	rs382115	12:44936741	T	C	0.396315	-0.0966178	0.0856908	0.259524	0.817447
Alzheimer's disease	Olink	OID30390	P47972	NPTX2	rs3901435	7:98658349	T	C	0.714092	0.0515011	0.0456818	0.259578	0.817447
Alzheimer's disease	Olink	OID20358	P07339	CTSD	rs55861089	11:1762527	A	G	0.895838	-0.0544136	0.0483019	0.259941	0.817447
Alzheimer's disease	SomaScan	5508_62	P07339	CTSD	rs55861089	11:1762527	A	G	0.88649	-0.0847926	0.0752688	0.259941	0.817447
Alzheimer's disease	Olink	OID20236	Q16270	IGFBP7	rs1718860	4:57083351	G	A	0.266844	-0.0503094	0.0446597	0.259951	0.817447
Alzheimer's disease	SomaScan	3320_49	Q16270	IGFBP7	rs1718860	4:57083351	G	A	0.29466	-0.063304	0.056195	0.259951	0.817447
Alzheimer's disease	SomaScan	13113_7	P10451	SPP1	rs192252592	4:87805719	G	A	0.99392	0.240521	0.213786	0.260565	0.817704
Alzheimer's disease	Olink	OID20647	O95971	CD160	rs56383979	1:145972041	A	C	0.0614577	-2.20568	1.96267	0.26109	0.818059
Alzheimer's disease	Olink	OID21088	P30740	SERPINB1	rs6925835	6:2815354	T	C	0.175924	-0.204661	0.182139	0.261159	0.818059
Alzheimer's disease	SomaScan	9329_28	Q86YW5	TREML1	rs41273762	6:41154236	C	T	0.00873	-0.159601	0.142336	0.262159	0.81852
Alzheimer's disease	SomaScan	16913_8	O00584	RNASET2	rs35614625	6:166928285	C	T	0.92628	0.0507438	0.0452893	0.262527	0.81852
Alzheimer's disease	Olink	OID31448	Q9Y5Q6	INSL5	rs11809759	1:66804222	G	A	0.398644	0.093208	0.0832214	0.262714	0.81852
Alzheimer's disease	Olink	OID21363	P25685	DNAJB1	rs11085896	19:14541074	A	C	0.394068	-0.312676	0.279175	0.262714	0.81852
Alzheimer's disease	SomaScan	3852_19	P25685	DNAJB1	rs11085896	19:14541074	A	C	0.41547	-0.321224	0.286807	0.262714	0.81852
Alzheimer's disease	SomaScan	15308_108	Q2TAL6	VWC2	rs557626	7:49780117	G	A	0.86848	-0.0590611	0.0527511	0.262877	0.81852
Alzheimer's disease	SomaScan	9829_91	Q06520	SULT2A1	rs212100	19:47873738	C	T	0.84007	-0.102031	0.0911667	0.263067	0.81852
Alzheimer's disease	Olink	OID20481	Q8TAD2	IL17D	rs4770059	13:20576908	T	C	0.263337	0.0449809	0.0402064	0.263247	0.81852
Alzheimer's disease	Olink	OID30992	P12319	FCER1A	rs61828219	1:159288851	A	C	0.165612	0.12438	0.111196	0.263329	0.81852
Alzheimer's disease	Olink	OID20287	P17813	ENG	rs11794565	9:127838998	T	C	0.463358	0.0655573	0.058616	0.263387	0.81852
Alzheimer's disease	Olink	OID21055	O14594	NCAN	rs3761077	19:19215154	G	T	0.88984	-0.110117	0.0984816	0.263506	0.81852
Alzheimer's disease	Olink	OID30379	P02461	COL3A1	rs34539181	2:188700801	T	C	0.00862085	-0.333911	0.298687	0.263597	0.81852
Alzheimer's disease	SomaScan	9204_33	P01189	POMC	rs139908958	2:24321490	C	A	0.00627	0.317313	0.283881	0.263665	0.81852
Alzheimer's disease	Olink	OID20709	P29279	CCN2	rs7767582	6:131971751	G	A	0.783951	0.0534622	0.0478346	0.263718	0.81852
Alzheimer's disease	SomaScan	2590_69	Q01973	ROR1	rs61765448	1:64146145	C	T	0.82888	0.0729028	0.0652463	0.263846	0.81852
Alzheimer's disease	SomaScan	18338_26	O75874	IDH1	rs34599179	2:208243577	T	C	0.99245	-0.125397	0.112334	0.264303	0.81852
Alzheimer's disease	Olink	OID30703	P09172	DBH	rs1611115	9:133635393	C	T	0.794014	-0.0172622	0.0154676	0.264413	0.81852
Alzheimer's disease	SomaScan	13132_14	Q13591	SEMA5A	rs56015217	5:9547721	T	C	0.08748	0.020424	0.0183039	0.264495	0.81852
Alzheimer's disease	SomaScan	5112_73	P41217	CD200	rs7619941	3:112337567	G	A	0.9323	-0.210938	0.189062	0.26455	0.81852
Alzheimer's disease	SomaScan	15540_6	P08670	VIM	rs796667	10:16904820	G	T	0.42958	0.214941	0.192661	0.264574	0.81852
Alzheimer's disease	Olink	OID31123	Q9Y3C0	WASHC3	rs10860846	12:102217593	T	G	0.782601	0.197668	0.177394	0.265157	0.819051
Alzheimer's disease	SomaScan	10462_14	Q9Y5Q6	INSL5	rs11208960	1:66804252	T	C	0.45118	0.290941	0.261324	0.265565	0.819791
Alzheimer's disease	SomaScan	2819_23	P33151	CDH5	rs11649312	16:66395395	A	G	0.68547	0.111475	0.100328	0.266521	0.820756
Alzheimer's disease	Olink	OID21436	Q96NA2	RILP	rs183827902	17:1649225	T	C	0.0172241	-0.366248	0.329698	0.266629	0.820756
Alzheimer's disease	Olink	OID20930	Q9HD42	CHMP1A	rs460879	16:89646481	C	T	0.572944	-0.170347	0.153523	0.267176	0.821335
Alzheimer's disease	Olink	OID20304	P78324	SIRPA	rs6136377	20:1915642	A	G	0.617938	0.0140194	0.0126418	0.267441	0.821382
Alzheimer's disease	Olink	OID21148	Q9NQ38	SPINK5	rs6883868	5:148121320	T	C	0.623562	0.0397598	0.035857	0.267498	0.821382
Alzheimer's disease	SomaScan	4989_7	P02679	FGG	rs4220	4:154570607	A	G	0.15374	0.116582	0.105263	0.268066	0.821806
Alzheimer's disease	SomaScan	2827_23	P78423	CX3CL1	rs62037109	16:57409771	T	C	0.01004	-0.218461	0.197338	0.268277	0.821806
Alzheimer's disease	SomaScan	10832_24	Q9UBX8	B4GALT6	rs117750096	18:31624513	T	G	0.96243	-0.0367039	0.0331607	0.268359	0.821806
Alzheimer's disease	Olink	OID31098	Q9BPX1	HSD17B14	rs35299026	19:48815123	G	A	0.952914	0.0277112	0.0250845	0.269284	0.821806
Alzheimer's disease	SomaScan	13972_4	Q9BPX1	HSD17B14	rs35299026	19:48815123	G	A	0.9462	0.268107	0.242694	0.269284	0.821806
Alzheimer's disease	Olink	OID20264	Q9UBP4	DKK3	rs11022114	11:12017327	A	G	0.315324	-0.0510179	0.0461847	0.269311	0.821806
Alzheimer's disease	SomaScan	5701_81	P05452	CLEC3B	rs3216800	3:45026209	A	AT	0.77637	-0.0922778	0.0835357	0.269311	0.821806
Alzheimer's disease	SomaScan	3607_71	Q9UBP4	DKK3	rs11022114	11:12017327	A	G	0.33332	-0.0572289	0.0518072	0.269311	0.821806
Alzheimer's disease	SomaScan	2844_53	P35590	TIE1	rs75135460	1:43605947	A	G	0.00524	0.257637	0.233288	0.269431	0.821806
Alzheimer's disease	SomaScan	5465_32	O60243	HS6ST1	rs840870	2:128308686	G	T	0.43173	-0.103718	0.0939335	0.269521	0.821806
Alzheimer's disease	SomaScan	3364_76	O60911	CTSV	rs10981890	9:97387544	A	G	0.49398	-0.0972477	0.0880734	0.269521	0.821806
Alzheimer's disease	SomaScan	5301_7	P51671	CCL11	rs6505400	17:34229595	G	A	0.60877	-0.139153	0.126188	0.27014	0.821806
Alzheimer's disease	SomaScan	7921_65	Q86VR8	FJX1	rs10768174	11:36057706	G	A	0.40499	-0.0893452	0.0810211	0.27014	0.821806
Alzheimer's disease	Olink	OID30086	Q96HD9	ACY3	rs3758938	11:67634891	G	T	0.312397	0.0626694	0.0568397	0.270217	0.821806
Alzheimer's disease	SomaScan	2851_63	P01031	C5	rs17220750	9:121025721	A	G	0.10741	0.147312	0.133871	0.271157	0.821806
Alzheimer's disease	SomaScan	14067_6	Q99959	PKP2	rs9919823	12:32821677	C	T	0.04516	-0.190947	0.173663	0.271539	0.821806
Alzheimer's disease	SomaScan	15503_15	O00292	LEFTY2	rs360058	1:225889219	G	T	0.60191	-0.0919668	0.0836565	0.271621	0.821806
Alzheimer's disease	Olink	OID21098	Q9UGT4	SUSD2	rs117587385	22:24181236	A	G	0.0375068	0.032212	0.0293063	0.271703	0.821806
Alzheimer's disease	Olink	OID20140	Q13043	STK4	rs2299978	20:45059065	C	T	0.474128	-0.293498	0.267159	0.271946	0.821806
Alzheimer's disease	SomaScan	15542_19	P12532	CKMT1A	rs28433760	15:43696643	G	A	0.9189	0.127723	0.116337	0.27226	0.821806
Alzheimer's disease	SomaScan	7244_16	Q9H665	IGFLR1	rs12459634	19:35739273	T	C	0.85853	-0.0342966	0.0312798	0.272883	0.822212
Alzheimer's disease	SomaScan	4192_10	P14550	AKR1A1	rs2229540	1:45566639	A	G	0.93542	-0.037178	0.0339167	0.273011	0.822212
Alzheimer's disease	Olink	OID30694	P22897	MRC1	rs74118031	10:17847166	T	C	0.766353	-0.104898	0.0957767	0.273412	0.822212
Alzheimer's disease	Olink	OID30249	Q13137	CALCOCO2	rs606911	17:48830866	A	G	0.158831	0.290408	0.265213	0.273517	0.822212
Alzheimer's disease	Olink	OID30204	Q9BQI0	AIF1L	rs7856365	9:131059539	G	A	0.315545	0.0557159	0.050885	0.273544	0.822212
Alzheimer's disease	SomaScan	14684_17	P17655	CAPN2	rs150394890	1:223676678	G	T	0.9874	0.124312	0.113558	0.273648	0.822212
Alzheimer's disease	SomaScan	18332_17	O14810	CPLX1	rs7687101	4:818891	T	G	0.433	0.288732	0.264085	0.274247	0.82259
Alzheimer's disease	Olink	OID31515	O75781	PALM	rs3787018	19:726098	T	G	0.0399587	-0.142951	0.130957	0.275016	0.823133
Alzheimer's disease	Olink	OID21111	Q96RD9	FCRL5	rs6694673	1:157545764	G	A	0.790003	0.0412041	0.0377535	0.275098	0.823133
Alzheimer's disease	SomaScan	17694_32	Q9UL46	PSME2	rs118132597	14:24053729	A	C	0.99616	-0.0749821	0.0687734	0.275591	0.823133
Alzheimer's disease	Olink	OID20877	P61244	MAX	rs8005829	14:65109447	T	C	0.583115	-0.202737	0.186161	0.276136	0.823766
Alzheimer's disease	SomaScan	2944_66	P41271	NBL1	rs4911994	1:19435099	C	A	0.36806	-0.299625	0.275281	0.276403	0.824009
Alzheimer's disease	SomaScan	18342_2	Q9Y617	PSAT1	rs1929402	9:78248172	A	G	0.78376	0.127616	0.117488	0.277387	0.824714
Alzheimer's disease	Olink	OID30099	A6BM72	MEGF11	rs11630800	15:66243405	T	C	0.210749	0.115582	0.106457	0.277605	0.824714
Alzheimer's disease	SomaScan	12677_164	Q13045	FLII	rs138865936	17:18261705	T	C	0.02428	0.253589	0.233652	0.277778	0.824714
Alzheimer's disease	Olink	OID21057	Q16288	NTRK3	rs9944243	15:87970931	G	T	0.14077	-0.0799296	0.0736678	0.277922	0.824714
Alzheimer's disease	SomaScan	2658_27	Q16288	NTRK3	rs9944243	15:87970931	G	T	0.11918	-0.0937365	0.0863931	0.277922	0.824714
Alzheimer's disease	Olink	OID20384	Q15113	PCOLCE	rs9801017	7:100638579	A	G	0.623701	0.0966532	0.089084	0.277936	0.824714
Alzheimer's disease	Olink	OID20600	P01135	TGFA	rs17639251	2:70549149	C	T	0.119307	0.134539	0.124234	0.278831	0.825761
Alzheimer's disease	Olink	OID20310	P10586	PTPRF	rs2842194	1:43563291	G	A	0.774988	0.205626	0.18998	0.279096	0.825761
Alzheimer's disease	Olink	OID21037	P06733	ENO1	rs11544513	1:8866415	G	T	0.996693	0.158006	0.146056	0.279331	0.825895
Alzheimer's disease	SomaScan	11105_171	P06733	ENO1	rs11544513	1:8866415	G	T	0.99485	0.630166	0.582504	0.279331	0.825895
Alzheimer's disease	SomaScan	7198_197	O75063	FAM20B	rs67498652	1:179026365	T	G	0.37938	0.198286	0.183599	0.280142	0.82671
Alzheimer's disease	Olink	OID30101	Q96LB8	PGLYRP4	rs111586430	1:153351834	T	C	0.0568605	0.0353757	0.0327714	0.280378	0.82671
Alzheimer's disease	SomaScan	3831_21	P60484	PTEN	rs117002784	10:88147290	T	C	0.03828	-0.396114	0.366966	0.280396	0.82671
Alzheimer's disease	Olink	OID21053	Q9BRF8	CPPED1	rs8062313	16:12805909	C	T	0.173327	0.0247445	0.0229339	0.280611	0.826741
Alzheimer's disease	SomaScan	15336_7	Q8WWX9	SELM	rs5753760	22:31696540	T	C	0.9368	-0.304515	0.282421	0.280931	0.826787
Alzheimer's disease	Olink	OID31374	O60749	SNX2	5:122865338:T:TTA	5:122865338	T	TTA	0.556613	0.161304	0.149707	0.281273	0.826787
Alzheimer's disease	Olink	OID21130	Q6UXG3	CD300LG	rs72836561	17:43848758	C	T	0.968207	0.0598886	0.0555975	0.281399	0.826787
Alzheimer's disease	SomaScan	8252_2	Q6P988	NOTUM	rs113928649	17:81951149	T	C	0.91858	0.203426	0.188865	0.281437	0.826787
Alzheimer's disease	Olink	OID31335	O14717	TRDMT1	rs6602180	10:17150363	T	C	0.537114	0.104989	0.0974898	0.281515	0.826787
Alzheimer's disease	Olink	OID21530	O95274	LYPD3	rs11671471	19:43492580	G	A	0.887335	-0.0482455	0.0447994	0.281515	0.826787
Alzheimer's disease	SomaScan	5430_66	P78324	SIRPA	rs6136376	20:1915598	A	G	0.64045	0.0132975	0.0123476	0.281515	0.826787
Alzheimer's disease	SomaScan	4294_16	Q9NYA1	SPHK1	rs187993030	17:75627174	T	C	0.9969	0.090405	0.0839567	0.281567	0.826787
Alzheimer's disease	Olink	OID20285	Q9H1U4	MEGF9	rs10984978	9:120679097	C	T	0.700826	-0.0498234	0.0463065	0.28195	0.827206
Alzheimer's disease	SomaScan	3173_49	Q02083	NAAA	rs55967764	4:75919627	C	T	0.72993	0.0282458	0.0262636	0.282164	0.827411
Alzheimer's disease	SomaScan	8028_22	Q9NQ38	SPINK5	rs11741417	5:148122101	T	C	0.66686	0.126501	0.117694	0.282451	0.827918
Alzheimer's disease	Olink	OID20072	Q6UWL2	SUSD1	rs12339388	9:112145610	T	C	0.222157	0.133904	0.124595	0.282503	0.827918
Alzheimer's disease	SomaScan	19241_31	P82980	RBP5	rs2290239	12:7123655	A	G	0.68166	-0.0970414	0.0905325	0.283767	0.828919
Alzheimer's disease	SomaScan	19377_14	O95897	OLFM2	rs11669788	19:9948131	T	C	0.33554	0.0287667	0.0268595	0.284167	0.828919
Alzheimer's disease	Olink	OID30666	P01210	PENK	rs2576575	8:56448734	C	T	0.533781	0.0509077	0.0475804	0.284651	0.828919
Alzheimer's disease	SomaScan	9076_25	P01210	PENK	rs2576575	8:56448734	C	T	0.54587	0.0321091	0.0300105	0.284651	0.828919
Alzheimer's disease	Olink	OID30313	Q969H8	MYDGF	rs60893137	19:4656827	A	C	0.978713	-0.161078	0.150644	0.284951	0.829429
Alzheimer's disease	Olink	OID21097	P00995	SPINK1	rs7725017	5:147838260	C	A	0.395727	-0.0387414	0.0362738	0.285508	0.829622
Alzheimer's disease	SomaScan	8243_55	P00995	SPINK1	rs7725017	5:147838260	C	A	0.39053	-0.13857	0.129744	0.285508	0.829622
Alzheimer's disease	SomaScan	15322_35	P78560	CRADD	rs1485885	12:93853610	T	C	0.80729	0.314239	0.294599	0.286122	0.829622
Alzheimer's disease	Olink	OID30640	Q96AJ9	VTI1A	rs79671623	10:112381345	G	A	0.881719	0.279445	0.262052	0.286256	0.829622
Alzheimer's disease	Olink	OID30351	P05413	FABP3	rs61780805	1:31404204	C	T	0.952223	0.205177	0.192647	0.286858	0.829898
Alzheimer's disease	SomaScan	5744_12	Q9BUN1	MENT	rs34289776	1:151170580	G	A	0.99227	-0.146402	0.137582	0.287282	0.830158
Alzheimer's disease	SomaScan	5825_49	P15260	IFNGR1	rs181510903	6:137056591	C	T	0.99553	-0.313296	0.294447	0.287322	0.830158
Alzheimer's disease	Olink	OID20217	P09601	HMOX1	rs74937729	22:35388287	C	CA	0.942348	0.247905	0.233057	0.287459	0.830158
Alzheimer's disease	Olink	OID31045	Q9NPG4	PCDH12	rs164085	5:141953754	A	G	0.509727	0.0462134	0.043459	0.28761	0.830158
Alzheimer's disease	Olink	OID20719	P09603	CSF1	rs11577194	1:109957553	T	C	0.475937	-0.0814454	0.076623	0.28781	0.830158
Alzheimer's disease	SomaScan	2697_7	P02776	PF4	rs1398015	4:73891519	C	T	0.94086	-0.357049	0.335968	0.287898	0.830158
Alzheimer's disease	Olink	OID21049	P28908	TNFRSF8	rs35249183	1:12039288	G	A	0.100046	-0.0787234	0.0741264	0.288229	0.830158
Alzheimer's disease	Olink	OID20380	P15529	CD46	rs1970530	1:207750721	G	A	0.405268	0.174328	0.164205	0.288397	0.830158
Alzheimer's disease	SomaScan	12329_21	Q15418	RPS6KA1	rs11589734	1:26534508	A	G	0.54808	0.162474	0.15304	0.288397	0.830158
Alzheimer's disease	Olink	OID20452	P19801	AOC1	rs1049742	7:150857465	T	C	0.0810059	-0.0591861	0.0557521	0.28842	0.830158
Alzheimer's disease	SomaScan	15525_294	P00326	ADH1C	rs283415	4:99349450	T	C	0.48612	-0.12197	0.114934	0.288588	0.830213
Alzheimer's disease	SomaScan	5731_1	Q6UWN8	SPINK6	rs12186491	5:148213934	A	C	0.93668	0.0289795	0.0273235	0.288869	0.830423
Alzheimer's disease	SomaScan	11134_30	Q9UGC7	MTRF1L	rs2038332	6:152999591	A	G	0.7881	0.101344	0.0956567	0.289391	0.830547
Alzheimer's disease	SomaScan	10903_50	Q9UNK0	STX8	rs12947013	17:9436212	G	A	0.21106	-0.264402	0.249631	0.289522	0.830719
Alzheimer's disease	SomaScan	5227_60	Q15118	PDK1	rs13398175	2:172514093	A	G	0.79244	0.0892065	0.084278	0.289837	0.830932
Alzheimer's disease	SomaScan	5610_32	Q5VUB5	FAM171A1	rs189812040	10:15019571	G	A	0.00868	0.377445	0.357499	0.291062	0.832045
Alzheimer's disease	Olink	OID20753	Q9NQ76	MEPE	rs17013212	4:87832908	C	T	0.863384	0.116747	0.110718	0.291674	0.832792
Alzheimer's disease	Olink	OID21480	Q7Z4W1	DCXR	rs35551147	17:82209621	TA	T	0.404498	0.191045	0.18131	0.292024	0.832941
Alzheimer's disease	SomaScan	18830_1	Q8WWA0	ITLN1	rs13376023	1:160881586	A	G	0.00292	0.107246	0.101932	0.292739	0.833398
Alzheimer's disease	Olink	OID20498	Q13261	IL15RA	rs3136630	10:5955857	C	T	0.704327	-0.0629324	0.0598437	0.292977	0.833398
Alzheimer's disease	Olink	OID20109	Q13444	ADAM15	rs11589479	1:155060832	A	G	0.162516	0.0199269	0.0189501	0.293008	0.833398
Alzheimer's disease	SomaScan	6077_63	Q9NZK5	CECR1	rs2231495	22:17188416	T	C	0.61099	-0.0237177	0.0225747	0.293427	0.833398
Alzheimer's disease	Olink	OID31180	Q7Z4W2	LYZL2	rs116792212	10:30605518	T	C	0.0396479	0.0717072	0.0682733	0.293582	0.833398
Alzheimer's disease	SomaScan	4533_76	Q8TE58	ADAMTS15	rs116897071	11:130462562	C	T	0.00989	0.268787	0.256002	0.293746	0.833398
Alzheimer's disease	Olink	OID20654	P02745	C1QA	rs12058824	1:22636557	G	A	0.917367	-0.04404	0.0419805	0.294152	0.833398
Alzheimer's disease	Olink	OID20214	P35247	SFTPD	rs721917	10:79946568	A	G	0.582065	0.019915	0.0189918	0.294357	0.833398
Alzheimer's disease	SomaScan	11659_31	Q14677	CLINT1	rs62389053	5:157863943	C	T	0.85361	-0.284211	0.271053	0.294388	0.833398
Alzheimer's disease	Olink	OID20387	O75015	FCGR3B	rs1674765	1:161635898	A	G	0.690048	-0.0800864	0.0764029	0.294541	0.833398
Alzheimer's disease	Olink	OID21042	O14625	CXCL11	rs35170645	4:76043803	A	G	0.486394	0.0784408	0.0748753	0.294814	0.833398
Alzheimer's disease	SomaScan	4559_64	Q16719	KYNU	rs12477146	2:143036245	G	A	0.7921	0.0429738	0.04104	0.295044	0.833398
[truncated: 2,322 more rows]

## Sheet: Table S4
Table S4. Results of the bi-directional Mendelian randomization analysis.
[truncated: 170 more rows]

[truncated: 9 more sheets: Table S5, Table S6, Table S7, Table S8, Table S9, Table S10, Table S11, Table S12, Table S13]
